# Supplementary material for: 2-(2,3-Difluoro­phen­yl)ethyl toluene-4-sulfonate
Source: Acta Crystallogr Sect E Struct Rep Online. 2010 Jan 9;66(Pt 2):o283. doi: 10.1107/S1600536809055329 (PMC2979761; doi:10.1107/S1600536809055329)
Supplement: Supplementary file 2 [file e-66-0o283-Isup2.hkl]

# 
# h,k,l, Fc-squared, Fo-squared, sigma(Fo-squared) and status flag 
# 
data_I
_shelx_title ' I in P-1' 
_shelx_refln_list_code          4 
_shelx_F_calc_maximum      138.50 
_exptl_crystal_F_000       324.00 
_reflns_d_resolution_high  0.8410 
 
loop_ 
 _symmetry_equiv_pos_as_xyz 
 'x, y, z' 
 '-x, -y, -z' 
 
_cell_length_a     7.4867 
_cell_length_b     8.3859 
_cell_length_c    12.6905 
_cell_angle_alpha  91.674 
_cell_angle_beta   96.511 
_cell_angle_gamma 105.649 
 
_shelx_F_squared_multiplier     1.000 
 
loop_ 
 _refln_index_h 
 _refln_index_k 
 _refln_index_l 
 _refln_F_squared_calc 
 _refln_F_squared_meas 
 _refln_F_squared_sigma 
 _refln_observed_status 
   1   0   0     2339.56     2490.94     39.66 o 
   2   0   0      100.84       90.41      1.75 o 
   3   0   0        1.88        5.45      0.30 o 
   4   0   0       61.33       85.55      1.86 o 
   5   0   0      411.99      440.01      8.36 o 
   6   0   0        0.13        0.10      0.57 o 
   7   0   0       31.12       27.49      1.50 o 
   8   0   0       44.73       46.19      2.84 o 
  -8   1   0        3.08        3.19      1.52 o 
  -7   1   0       25.50       22.62      2.03 o 
  -6   1   0        1.95        4.16      0.91 o 
  -4   1   0      541.76      572.08     19.45 o 
  -3   1   0      251.49      162.47      5.87 o 
  -2   1   0      340.27      380.14      6.99 o 
  -1   1   0      687.64      828.44     12.84 o 
   0   1   0      294.73      299.67      7.02 o 
   1   1   0     2553.93     2734.40     43.63 o 
   2   1   0       22.69       20.65      0.71 o 
   3   1   0       38.95       47.14      1.17 o 
   4   1   0      108.56      111.75      2.38 o 
   5   1   0        0.52        0.63      0.42 o 
   6   1   0        3.25        4.67      0.72 o 
   7   1   0        4.66        5.27      1.22 o 
   8   1   0       41.10       40.31      2.63 o 
  -8   2   0        4.74        5.85      0.92 o 
  -7   2   0        1.69        3.28      1.72 o 
  -6   2   0       62.13       52.12      1.99 o 
  -5   2   0        6.20        5.80      0.63 o 
  -4   2   0       22.63       25.84      1.12 o 
  -3   2   0      752.51      768.37     14.14 o 
  -2   2   0        3.38        2.04      0.32 o 
  -1   2   0      238.50      275.71      5.38 o 
   1   2   0     1824.52     2040.36     47.34 o 
   2   2   0      275.58      236.07      5.66 o 
   3   2   0      325.69      324.19      6.18 o 
   4   2   0       86.73       96.57      2.65 o 
   5   2   0      172.40      164.22      3.47 o 
   6   2   0      197.99      199.34      7.09 o 
   7   2   0        3.46        2.84      1.01 o 
  -8   3   0        0.15        0.69      0.67 o 
  -7   3   0       10.46       14.06      1.12 o 
  -6   3   0       41.68       42.04      3.04 o 
  -5   3   0       79.94       84.87      3.34 o 
  -4   3   0      822.43      887.28     16.35 o 
  -3   3   0      706.76      739.19     17.40 o 
  -2   3   0      207.23      197.59      4.94 o 
  -1   3   0      318.45      309.13      7.45 o 
   0   3   0     1769.84     1934.61     63.81 o 
   1   3   0      339.11      376.93      9.02 o 
   2   3   0      641.99      697.55     12.89 o 
   3   3   0       22.96       22.85      1.04 o 
   4   3   0      101.76      100.64      2.85 o 
   5   3   0       48.55       49.66      4.25 o 
   6   3   0        0.42        1.22      0.81 o 
   7   3   0        4.53        4.66      1.22 o 
  -8   4   0        2.60        3.50      0.82 o 
  -7   4   0       20.25       20.67      1.41 o 
  -6   4   0       88.35       87.11      2.77 o 
  -4   4   0       86.24      104.68      2.91 o 
  -2   4   0       43.65       54.66      1.92 o 
  -1   4   0      150.62      113.69      3.08 o 
   0   4   0     1016.47     1129.91     26.50 o 
   1   4   0       63.98       67.72      1.94 o 
   2   4   0        0.02        0.00      0.36 o 
   3   4   0        0.97        1.04      0.51 o 
   4   4   0       14.31       14.86      1.07 o 
   5   4   0      369.46      374.01      8.99 o 
   6   4   0       51.94       50.24      2.84 o 
  -8   5   0        7.03        9.52      1.82 o 
  -7   5   0        2.74        3.24      1.22 o 
  -6   5   0       91.68       94.00      4.46 o 
  -5   5   0      114.93      116.89      5.06 o 
  -4   5   0       72.81       70.09      2.28 o 
  -3   5   0       92.33       85.69      2.58 o 
  -2   5   0        6.55        7.19      0.72 o 
  -1   5   0      398.32      410.70      9.95 o 
   0   5   0      222.58      223.71      5.65 o 
   1   5   0       66.58       65.59      2.43 o 
   2   5   0       13.95       17.42      1.82 o 
   3   5   0       17.14       17.13      1.12 o 
   4   5   0      100.14      102.52      3.95 o 
   5   5   0        8.22        7.37      0.92 o 
   6   5   0        1.74        1.42      1.01 o 
  -8   6   0       19.73       24.51      2.43 o 
  -7   6   0        3.89        4.46      1.42 o 
  -6   6   0        0.15        0.81      1.01 o 
  -5   6   0       57.22       66.85      3.44 o 
  -4   6   0       49.58       49.85      1.93 o 
  -3   6   0       46.83       47.21      1.86 o 
  -2   6   0        1.20        0.08      0.52 o 
  -1   6   0      296.96      307.81      7.73 o 
   0   6   0      608.07      529.02     58.14 o 
   1   6   0       84.94       97.44      4.46 o 
   2   6   0      176.98      166.32      6.89 o 
   3   6   0       32.79       28.49      1.41 o 
   4   6   0       20.39       22.93      1.36 o 
   5   6   0       45.62       42.02      2.13 o 
  -7   7   0        0.01        0.41      1.01 o 
  -6   7   0        2.18        1.22      1.22 o 
  -5   7   0        0.01        1.22      1.01 o 
  -4   7   0      537.69      537.61     13.18 o 
  -3   7   0       11.48       13.85      1.15 o 
  -2   7   0      125.37      125.38      3.72 o 
  -1   7   0       43.66       40.91      1.75 o 
   0   7   0       24.78       29.37      2.23 o 
   1   7   0      351.39      330.20     12.15 o 
   2   7   0       46.41       55.71      3.24 o 
   3   7   0        2.44        3.22      0.67 o 
   4   7   0       16.43       21.68      2.23 o 
  -7   8   0        0.59        1.62      1.01 o 
  -6   8   0       16.40       20.87      2.23 o 
  -5   8   0        1.39        0.00      0.81 o 
  -4   8   0        0.77        1.52      0.91 o 
  -3   8   0       85.32       89.83      2.93 o 
  -2   8   0        0.32        0.25      0.63 o 
  -1   8   0        4.11        5.67      1.42 o 
   0   8   0      196.93      191.64      7.90 o 
   1   8   0       91.52       92.98      4.66 o 
   2   8   0      108.47      107.37      5.27 o 
   3   8   0       53.35       59.15      3.65 o 
  -5   9   0        0.04        1.01      1.01 o 
  -4   9   0       13.50       13.33      1.21 o 
  -3   9   0       35.43       45.17      3.04 o 
  -2   9   0       47.95       52.47      3.24 o 
  -1   9   0       36.72       32.21      2.63 o 
   0   9   0       12.02       18.23      2.23 o 
   1   9   0      146.69      151.12      6.89 o 
  -1  -9   1       63.67       64.22      3.85 o 
   0  -9   1       60.08       62.60      3.65 o 
   1  -9   1       36.07       37.07      2.84 o 
   2  -9   1        1.79        4.25      1.42 o 
   3  -9   1       18.90       14.99      2.03 o 
   4  -9   1        0.36        2.19      0.78 o 
   5  -9   1        4.10        2.84      1.22 o 
  -3  -8   1       34.57       39.91      2.84 o 
  -2  -8   1        7.12        8.91      1.82 o 
  -1  -8   1        2.67        3.44      1.42 o 
   0  -8   1       93.07       89.13      4.46 o 
   1  -8   1       44.31       49.43      3.04 o 
   2  -8   1        5.41        4.05      1.22 o 
   3  -8   1        7.11        6.04      0.92 o 
   4  -8   1       49.53       53.60      2.15 o 
   5  -8   1       38.82       41.12      2.84 o 
   6  -8   1       41.29       43.35      3.04 o 
  -4  -7   1       41.06       41.83      3.85 o 
  -3  -7   1       78.27       73.58      2.53 o 
  -2  -7   1       17.02       20.06      2.03 o 
  -1  -7   1       19.70       22.49      2.23 o 
   0  -7   1        0.26        1.42      1.22 o 
   1  -7   1      531.38      517.86     12.60 o 
   2  -7   1      897.74      876.75     20.98 o 
   3  -7   1      128.39      132.70      3.87 o 
   4  -7   1       11.33       12.52      2.43 o 
   5  -7   1       27.17       26.34      2.23 o 
   6  -7   1       12.50       11.34      1.62 o 
   7  -7   1       17.24       16.81      2.23 o 
  -5  -6   1        0.72        1.68      1.92 o 
  -4  -6   1       20.87       19.17      1.27 o 
  -3  -6   1       10.38        9.64      0.92 o 
  -2  -6   1        2.18        2.84      1.22 o 
  -1  -6   1        7.44        5.87      1.42 o 
   0  -6   1       53.44       51.05      2.23 o 
   1  -6   1       55.05       51.49      1.90 o 
   2  -6   1        2.42        2.35      0.91 o 
   3  -6   1      260.67      258.12      6.59 o 
   4  -6   1      416.17      405.58     10.10 o 
   5  -6   1        3.96        4.66      1.22 o 
   6  -6   1       30.64       30.59      2.43 o 
   7  -6   1        3.81        5.67      1.42 o 
   8  -6   1        3.06        5.47      1.62 o 
  -6  -5   1        3.65        1.82      1.01 o 
  -5  -5   1       13.38       12.83      1.07 o 
  -4  -5   1       45.89       38.82      2.23 o 
  -3  -5   1        0.10        0.00      0.49 o 
  -2  -5   1      325.18      304.68     11.14 o 
  -1  -5   1      948.78      895.23     21.13 o 
   0  -5   1      120.71      136.07      3.63 o 
   1  -5   1       52.08       50.93      1.70 o 
   2  -5   1       46.30       39.92      2.33 o 
   3  -5   1       89.40       86.74      2.65 o 
   4  -5   1      275.23      282.59      7.16 o 
   5  -5   1        1.90        1.01      1.01 o 
   6  -5   1      125.30      115.67      5.27 o 
   7  -5   1      149.48      143.02      6.28 o 
   8  -5   1       32.05       33.22      2.63 o 
  -6  -4   1       25.03       27.96      2.03 o 
  -5  -4   1        0.20        0.91      0.57 o 
  -4  -4   1       25.80       28.45      1.36 o 
  -3  -4   1        0.99        0.55      0.49 o 
  -2  -4   1       22.02       18.64      1.62 o 
  -1  -4   1      790.55      814.06     19.12 o 
   0  -4   1       65.57       57.70      1.70 o 
   1  -4   1        8.47        8.48      0.63 o 
   2  -4   1      221.93      289.44      7.16 o 
   3  -4   1      123.49      123.58     20.26 o 
   4  -4   1       20.86       21.36      0.97 o 
   6  -4   1        0.30        0.41      1.22 o 
   7  -4   1        0.17        1.42      1.22 o 
   8  -4   1        0.50        1.90      0.67 o 
  -7  -3   1       74.15       77.38      3.85 o 
  -6  -3   1       23.42       25.73      2.03 o 
  -5  -3   1      160.78      159.42      7.29 o 
  -4  -3   1        0.37        0.00      1.01 o 
  -3  -3   1       65.99       66.45      1.54 o 
  -2  -3   1      554.69      569.85     19.24 o 
  -1  -3   1      227.62      277.33      9.72 o 
   0  -3   1     3173.15     3291.07    108.78 o 
   1  -3   1      346.43      295.26     39.81 o 
   2  -3   1      136.09      123.88      3.22 o 
   3  -3   1        0.00        0.00      0.34 o 
   4  -3   1       34.35       36.67      1.62 o 
   5  -3   1        1.14        3.08      0.63 o 
   6  -3   1        5.42        5.34      0.82 o 
   7  -3   1       18.88       23.28      2.03 o 
   8  -3   1        7.78        7.53      1.07 o 
  -7  -2   1        2.76        3.85      1.22 o 
  -6  -2   1       28.02       32.01      2.03 o 
  -5  -2   1      159.98      149.70      3.86 o 
  -4  -2   1      688.64      684.56     12.79 o 
  -3  -2   1      142.65      141.04      2.88 o 
  -2  -2   1      104.01      101.64      2.57 o 
  -1  -2   1       43.33       57.73      2.43 o 
   0  -2   1     1676.52     1805.57     59.56 o 
   1  -2   1     1279.32     1328.17     30.87 o 
   2  -2   1      122.21      147.67      3.65 o 
   3  -2   1       10.22       14.91      0.56 o 
   4  -2   1        3.75        1.87      0.25 o 
   6  -2   1        1.49        2.51      0.67 o 
   7  -2   1       40.13       40.11      2.63 o 
   8  -2   1        1.32        0.45      0.67 o 
  -8  -1   1       72.90       68.88      3.65 o 
  -7  -1   1       82.20       82.65      3.85 o 
  -6  -1   1      111.98      114.11      3.22 o 
  -5  -1   1      129.62      120.06      2.61 o 
  -4  -1   1      133.42      143.06      3.51 o 
  -3  -1   1       83.72       71.59      1.56 o 
  -2  -1   1      309.14      298.61      7.02 o 
  -1  -1   1       26.98       39.72      0.75 o 
   0  -1   1      446.75      499.65     11.60 o 
   1  -1   1     7034.10     7282.38    168.80 o 
   3  -1   1     1725.98     1544.07     75.15 o 
   4  -1   1     1399.55     1625.35     29.75 o 
   5  -1   1       38.57       50.64      2.63 o 
   6  -1   1       23.38       28.40      1.41 o 
   7  -1   1        5.85        7.55      0.92 o 
   8  -1   1        6.20        7.35      0.92 o 
  -8   0   1        0.06        1.42      1.01 o 
  -7   0   1      110.59      112.18      3.36 o 
  -6   0   1       84.27       77.32      2.36 o 
  -5   0   1       18.84       19.86      1.62 o 
  -4   0   1       65.36       70.03      1.59 o 
  -3   0   1      407.49      424.24      8.15 o 
  -2   0   1     1559.00     1559.11     24.91 o 
  -1   0   1      434.03      513.29      7.99 o 
   1   0   1      922.06      954.97     13.37 o 
   2   0   1       26.12       22.79      0.53 o 
   3   0   1      345.09      362.12      8.21 o 
   4   0   1      650.30      677.95     12.59 o 
   5   0   1       38.78       39.23      1.18 o 
   6   0   1       14.95       13.64      1.07 o 
   7   0   1        2.01        2.17      0.78 o 
   8   0   1        5.91        7.50      1.42 o 
  -8   1   1        0.02        0.74      0.63 o 
  -7   1   1        2.02        1.08      1.22 o 
  -6   1   1        4.29        3.02      0.71 o 
  -5   1   1        0.55        0.54      0.36 o 
  -4   1   1      154.70      169.66      4.21 o 
  -3   1   1      871.58      998.71     29.78 o 
  -2   1   1      814.04      933.17     20.59 o 
  -1   1   1     1194.66     1342.84     20.78 o 
   0   1   1     1773.64     1942.56     45.26 o 
   1   1   1       38.34       52.05      1.13 o 
   2   1   1      301.99      344.54      6.45 o 
   3   1   1        2.80        2.80      0.35 o 
   4   1   1      481.82      450.58      8.55 o 
   5   1   1      435.00      468.20      8.94 o 
   6   1   1       50.69       51.51      1.93 o 
   7   1   1       31.20       30.59      2.03 o 
   8   1   1        6.92        8.10      1.42 o 
  -8   2   1        0.91        1.76      0.63 o 
  -7   2   1        1.70        3.06      0.72 o 
  -6   2   1      248.34      269.14      6.63 o 
  -5   2   1      235.47      212.96      5.28 o 
  -4   2   1       84.58       98.81      2.62 o 
  -3   2   1      337.70      355.17      5.78 o 
  -2   2   1        8.67        6.57      0.46 o 
  -1   2   1      377.55      392.33      9.24 o 
   0   2   1     2747.11     2544.82    189.11 o 
   1   2   1       22.38       25.36      2.25 o 
   2   2   1     1165.24     1322.60     30.80 o 
   3   2   1     1045.46     1038.90     19.11 o 
   4   2   1      212.87      222.27      4.43 o 
   5   2   1      259.96      258.82      5.21 o 
   6   2   1       68.95       68.88      3.24 o 
   7   2   1        0.05        1.01      0.81 o 
  -8   3   1       11.90       11.89      1.21 o 
  -7   3   1       56.84       63.72      2.28 o 
  -6   3   1       14.20       14.13      1.07 o 
  -5   3   1       50.07       49.98      1.75 o 
  -4   3   1      332.22      370.13      6.09 o 
  -3   3   1       85.43       88.64      1.89 o 
  -2   3   1        3.98        6.69      0.49 o 
  -1   3   1        2.65        2.03      0.34 o 
   1   3   1     1535.97     1662.17     38.60 o 
   2   3   1      451.33      492.95      9.24 o 
   3   3   1        6.35        5.55      0.50 o 
   4   3   1       79.15       72.56      2.22 o 
   5   3   1        7.42        5.59      0.81 o 
   6   3   1       27.69       24.92      1.82 o 
   7   3   1        9.82        9.12      1.42 o 
  -8   4   1        4.09        3.57      0.86 o 
  -7   4   1       13.65       10.97      1.07 o 
  -6   4   1       89.26       82.00      2.57 o 
  -5   4   1        0.66        0.81      0.61 o 
  -4   4   1      186.66      190.46      4.93 o 
  -3   4   1        0.18        0.00      0.61 o 
  -2   4   1      188.14      183.19      4.65 o 
  -1   4   1      645.40      681.09     16.11 o 
   0   4   1     2363.39     2499.30     67.05 o 
   1   4   1       29.05       24.71      1.62 o 
   2   4   1        4.87        7.27      0.44 o 
   3   4   1      126.88      113.79      4.76 o 
   4   4   1       72.43       75.19      2.28 o 
   5   4   1      309.67      307.60      8.51 o 
   6   4   1        0.38        1.22      1.01 o 
  -8   5   1       30.14       28.77      2.63 o 
  -7   5   1       31.11       32.21      2.63 o 
  -6   5   1       30.42       32.41      2.43 o 
  -5   5   1      129.57      126.41      5.47 o 
  -4   5   1       26.14       25.48      1.27 o 
  -3   5   1        0.45        0.43      0.49 o 
  -2   5   1       54.16       52.12      1.79 o 
  -1   5   1        1.89        1.77      0.61 o 
   0   5   1      378.55      410.96     10.02 o 
   1   5   1      109.44       77.99      3.65 o 
   2   5   1       34.71       35.57      1.46 o 
   3   5   1       61.00       55.24      1.90 o 
   4   5   1       51.05       49.15      2.13 o 
   5   5   1        0.05        0.41      0.61 o 
   6   5   1       17.97       16.61      1.82 o 
  -8   6   1        0.01        1.01      1.22 o 
  -7   6   1       16.74       16.00      2.03 o 
  -6   6   1       48.30       44.57      2.84 o 
  -5   6   1       27.16       26.54      2.23 o 
  -4   6   1       12.35       13.55      1.07 o 
  -3   6   1      114.50      109.76      3.85 o 
  -2   6   1      115.88      131.38      5.37 o 
  -1   6   1      774.96      727.28     17.40 o 
   0   6   1      135.40      121.41      3.49 o 
   1   6   1      100.66       99.06      4.46 o 
   2   6   1       56.75       61.43      2.04 o 
   3   6   1       16.76       20.48      1.72 o 
   4   6   1       13.75       14.99      1.21 o 
   5   6   1        0.04        0.81      1.01 o 
  -7   7   1        0.00        1.22      1.01 o 
  -6   7   1      204.91      189.41      7.70 o 
  -5   7   1      106.91       98.66      4.66 o 
  -4   7   1      189.24      190.23      5.23 o 
  -3   7   1       51.58       58.33      2.33 o 
  -2   7   1        0.61        0.36      0.67 o 
  -1   7   1        1.63        0.89      0.52 o 
   0   7   1       46.79       40.72      2.63 o 
   1   7   1       60.40       63.61      3.65 o 
   2   7   1       17.56       23.09      2.03 o 
   3   7   1       33.55       35.65      2.63 o 
   4   7   1       53.00       44.57      3.04 o 
  -7   8   1        7.85       11.34      1.82 o 
  -6   8   1        7.97        6.69      1.62 o 
  -5   8   1       63.93       63.41      3.44 o 
  -4   8   1      123.28      116.92      3.58 o 
  -3   8   1        6.74        6.48      0.92 o 
  -2   8   1       31.31       31.60      1.50 o 
  -1   8   1       80.10       72.12      3.85 o 
   0   8   1       99.45       98.66      4.86 o 
   1   8   1       42.38       36.46      2.84 o 
   2   8   1        3.55        4.25      1.22 o 
  -5   9   1        4.07        4.86      1.22 o 
  -4   9   1        2.09        3.55      0.86 o 
  -3   9   1        0.91        1.22      1.01 o 
  -2   9   1        4.92        5.67      1.42 o 
  -1   9   1       92.54       90.55      4.66 o 
   0   9   1       85.38       92.98      4.86 o 
   1   9   1       73.22       81.44      4.46 o 
  -1  -9   2       39.58       40.52      3.04 o 
   0  -9   2       31.20       30.79      2.63 o 
   1  -9   2        5.94        8.31      1.62 o 
   2  -9   2       22.71       27.75      2.63 o 
   3  -9   2       65.56       67.05      3.85 o 
   4  -9   2       28.82       31.42      1.70 o 
   5  -9   2        1.46        2.23      1.22 o 
  -3  -8   2        7.08        7.90      0.97 o 
  -2  -8   2       41.96       37.07      2.84 o 
  -1  -8   2      202.58      191.44      7.90 o 
   0  -8   2      157.81      147.07      6.48 o 
   1  -8   2        2.58        3.65      1.22 o 
   2  -8   2        2.27        2.84      1.22 o 
   3  -8   2       51.35       52.83      2.07 o 
   4  -8   2       63.57       66.80      2.50 o 
   5  -8   2       42.39       40.11      2.84 o 
   6  -8   2        0.00        1.42      1.22 o 
  -4  -7   2       20.96       21.26      2.03 o 
  -3  -7   2        2.02        3.44      1.42 o 
  -2  -7   2       16.75       16.81      2.03 o 
  -1  -7   2       97.77       95.01      4.66 o 
   0  -7   2      109.38      101.69      4.66 o 
   1  -7   2       50.73       49.83      3.24 o 
   2  -7   2      146.45      141.54      4.00 o 
   3  -7   2        4.45        4.17      0.86 o 
   4  -7   2       41.50       49.75      2.01 o 
   5  -7   2       77.57       70.09      3.65 o 
   6  -7   2        7.54        7.90      1.42 o 
   7  -7   2        3.65        3.65      1.22 o 
  -5  -6   2        7.85       11.40      1.07 o 
  -4  -6   2        4.29        6.22      0.82 o 
  -3  -6   2       31.90       34.24      2.63 o 
  -2  -6   2       26.80       24.11      2.03 o 
  -1  -6   2      596.70      599.83     20.87 o 
   0  -6   2     1285.65      708.82     24.31 o 
   1  -6   2      219.01      242.17      6.69 o 
   2  -6   2      595.28      581.10     14.04 o 
   3  -6   2       14.15       20.44      1.36 o 
   4  -6   2       32.32       34.68      1.72 o 
   5  -6   2       15.00       14.18      1.82 o 
   6  -6   2        0.12        0.00      1.01 o 
   7  -6   2        4.31        5.67      1.42 o 
   8  -6   2       13.78       14.99      2.23 o 
  -6  -5   2        5.32        3.24      1.22 o 
  -5  -5   2       48.42       46.95      2.63 o 
  -4  -5   2      137.28      135.04      4.36 o 
  -3  -5   2        0.04        2.23      1.22 o 
  -2  -5   2        3.56        7.50      1.42 o 
  -1  -5   2       63.12       53.68      2.84 o 
   0  -5   2      278.99      305.80      7.51 o 
   1  -5   2      655.34      673.28     15.97 o 
   2  -5   2       50.27       53.29      1.86 o 
   3  -5   2       13.54        9.13      0.86 o 
   4  -5   2      107.23      119.67      3.43 o 
   5  -5   2       28.37       30.99      2.23 o 
   6  -5   2        8.32        8.31      1.42 o 
   7  -5   2       24.41       26.54      2.43 o 
   8  -5   2       35.74       38.89      2.84 o 
  -6  -4   2      101.90       99.06      4.25 o 
  -5  -4   2       39.24       39.60      1.64 o 
  -4  -4   2       30.73       29.24      1.36 o 
  -3  -4   2       22.31       22.08      1.82 o 
  -2  -4   2      145.71      154.97      6.08 o 
  -1  -4   2       15.03       18.43      1.62 o 
   0  -4   2      103.69      103.06      6.38 o 
   1  -4   2       75.00       74.67      2.63 o 
   2  -4   2       45.23       59.92      1.92 o 
   3  -4   2      797.90      872.52     20.63 o 
   4  -4   2      285.28      294.36      7.37 o 
   5  -4   2       68.99       32.01      2.23 o 
   6  -4   2       97.28      104.94      4.86 o 
   7  -4   2        0.25        0.81      1.22 o 
   8  -4   2        8.06        8.71      1.82 o 
  -7  -3   2      136.60      142.61      5.67 o 
  -6  -3   2       35.58       38.08      2.23 o 
  -5  -3   2       10.51        9.83      0.86 o 
  -4  -3   2       64.71       69.45      2.22 o 
  -3  -3   2        3.39        3.39      0.52 o 
  -2  -3   2      498.77      551.42     18.64 o 
  -1  -3   2      187.33      151.33      5.67 o 
   0  -3   2      593.69      654.73     21.68 o 
   1  -3   2     2865.55     3246.51    107.37 o 
   2  -3   2     1084.31      638.52     21.07 o 
   3  -3   2       70.49       93.55      2.57 o 
   4  -3   2      467.36      469.98     15.60 o 
   5  -3   2       29.28       34.45      1.35 o 
   6  -3   2       32.80       32.90      1.61 o 
   7  -3   2      134.51      132.07      3.92 o 
   8  -3   2       16.13       15.04      1.27 o 
  -7  -2   2       14.14       17.02      1.82 o 
  -6  -2   2       75.24       72.73      3.24 o 
  -5  -2   2        9.90       10.48      0.86 o 
  -4  -2   2       69.89       63.34      1.56 o 
  -3  -2   2      214.24      228.90      4.43 o 
  -2  -2   2      985.74     1118.53     26.07 o 
  -1  -2   2       47.82       60.98      2.43 o 
   0  -2   2      684.60      674.79     22.28 o 
   1  -2   2        7.89        6.68      0.51 o 
   2  -2   2      417.67      443.73     10.53 o 
   3  -2   2       12.10        9.36      1.82 o 
   4  -2   2      248.06      229.04     35.96 o 
   5  -2   2      340.14      384.18      9.30 o 
   6  -2   2        0.31        0.08      0.52 o 
   7  -2   2       41.75       46.62      1.99 o 
   8  -2   2       37.24       37.50      2.33 o 
  -8  -1   2       25.51       23.50      2.03 o 
  -7  -1   2       43.98       41.53      2.43 o 
  -6  -1   2      132.75      141.55      3.79 o 
  -5  -1   2      304.52      289.77      7.09 o 
  -4  -1   2       55.35       47.95      4.96 o 
  -3  -1   2       49.22       51.96      1.62 o 
  -2  -1   2      750.77      850.95     19.84 o 
  -1  -1   2      426.61      490.02     15.50 o 
   0  -1   2     2729.01     2718.39     89.94 o 
   1  -1   2     3560.81     3620.87    120.13 o 
   2  -1   2      101.84       34.03      1.62 o 
   3  -1   2      410.10      435.41      9.83 o 
   4  -1   2      435.61      449.93     10.41 o 
   5  -1   2       22.14       21.63      1.27 o 
   6  -1   2        3.97        1.99      0.67 o 
   7  -1   2       27.42       29.43      1.56 o 
   8  -1   2        1.98        1.79      2.33 o 
  -8   0   2        3.21        2.03      1.01 o 
  -7   0   2        0.01        0.65      0.63 o 
  -6   0   2       96.24       93.84      3.14 o 
  -5   0   2       76.74       79.63      2.19 o 
  -4   0   2      102.85      100.24      2.10 o 
  -3   0   2       20.54       20.19      0.62 o 
  -2   0   2     9181.62     9762.64    177.51 o 
  -1   0   2      248.09      235.39      7.90 o 
   0   0   2      208.78      274.90      9.32 o 
   1   0   2     1421.20     1421.12     25.91 o 
   2   0   2     2376.27     2585.57     46.99 o 
   3   0   2       10.24       16.55      0.64 o 
   4   0   2        0.30        0.64      0.31 o 
   5   0   2       58.20       57.08      1.99 o 
   6   0   2        1.90        2.43      0.67 o 
   7   0   2        8.00        7.76      0.92 o 
   8   0   2        8.36        8.31      1.42 o 
  -8   1   2        3.25        3.28      0.72 o 
  -7   1   2       68.00       68.75      2.36 o 
  -6   1   2        2.96        1.64      0.71 o 
  -5   1   2        6.75        9.37      0.78 o 
  -4   1   2       52.05       44.95      1.50 o 
  -3   1   2      206.69      190.47      4.37 o 
  -2   1   2    19183.17    20257.74    594.16 o 
  -1   1   2       32.53       33.10      0.65 o 
   1   1   2     2864.36     3026.34     55.30 o 
   2   1   2       82.36       73.70      1.60 o 
   3   1   2     1146.86     1258.50     23.07 o 
   4   1   2        0.99        1.88      1.26 o 
   5   1   2      271.41      265.22      5.29 o 
   6   1   2      283.07      299.03      7.35 o 
   7   1   2      118.25      109.19      4.46 o 
  -8   2   2        3.63        4.25      1.22 o 
  -7   2   2       68.70       65.23      2.28 o 
  -6   2   2      184.08      189.16      4.85 o 
  -5   2   2       52.56       61.90      1.99 o 
  -4   2   2      146.80      157.52      3.92 o 
  -3   2   2        3.31        4.68      0.44 o 
  -2   2   2       33.74       45.84      1.01 o 
  -1   2   2       18.13       17.67      1.49 o 
   0   2   2     4947.85     4670.42    336.18 o 
   1   2   2     2215.10     2382.16     43.46 o 
   2   2   2      519.18      591.64     14.04 o 
   3   2   2       88.13       74.99      4.29 o 
   4   2   2       31.82       35.45      1.16 o 
   5   2   2        1.00        1.22      0.50 o 
   6   2   2        8.38        9.12      1.22 o 
   7   2   2       28.46       27.55      2.03 o 
  -8   3   2        5.46        4.09      0.78 o 
  -7   3   2       38.53       35.81      1.64 o 
  -6   3   2       16.19       13.37      1.07 o 
  -5   3   2       63.19       63.91      2.04 o 
  -4   3   2       10.02        8.61      0.39 o 
  -3   3   2        0.21        0.07      0.23 o 
  -2   3   2      103.94      131.95      3.36 o 
   0   3   2      809.51     1014.70     23.71 o 
   1   3   2     1130.23     1196.91     21.89 o 
   2   3   2      189.27      187.65      3.68 o 
   3   3   2      236.84      226.20      5.48 o 
   4   3   2      725.30      726.09     13.63 o 
   5   3   2       15.76       13.93      1.42 o 
   6   3   2       32.24       28.77      2.03 o 
   7   3   2       22.08       28.36      2.23 o 
  -8   4   2        0.01        0.24      1.82 o 
  -7   4   2        4.16        4.63      0.82 o 
  -6   4   2      290.91      302.33      7.47 o 
  -5   4   2      391.01      396.44     12.36 o 
  -4   4   2       15.45       11.24      2.53 o 
  -3   4   2      166.85      141.20      5.47 o 
  -2   4   2      342.82      370.32      8.95 o 
  -1   4   2       16.86       21.87      2.03 o 
   0   4   2      165.97      168.62      4.37 o 
   1   4   2      121.78       71.71      2.84 o 
   2   4   2       63.82       61.38      1.90 o 
   3   4   2      650.39      641.41     14.54 o 
   4   4   2       23.24       18.61      1.07 o 
   5   4   2        7.10        8.99      0.92 o 
   6   4   2        0.21        2.84      1.01 o 
  -8   5   2       13.99       13.31      2.03 o 
  -7   5   2        0.35        0.23      0.63 o 
  -6   5   2        5.93        8.51      1.42 o 
  -5   5   2       11.15       12.76      1.62 o 
  -4   5   2        2.21        1.42      0.49 o 
  -3   5   2       22.42       21.58      1.42 o 
  -2   5   2       89.43       97.28      2.86 o 
  -1   5   2        0.05        0.00      0.34 o 
   0   5   2       19.75       18.97      0.97 o 
   1   5   2        6.60        2.50      0.43 o 
   2   5   2       57.66       53.02      2.03 o 
   3   5   2      158.21      155.32      4.12 o 
   4   5   2      117.21      123.86      3.55 o 
   5   5   2       71.43       71.48      2.48 o 
  -8   6   2       11.05        9.52      1.62 o 
  -7   6   2       16.23       17.62      2.03 o 
  -6   6   2        2.32        2.63      1.22 o 
  -5   6   2      109.53      105.14      4.66 o 
  -4   6   2       16.54       17.40      1.07 o 
  -3   6   2        1.81        1.11      0.57 o 
  -2   6   2        9.52        9.14      1.42 o 
  -1   6   2        6.06        3.99      0.67 o 
   0   6   2      187.26      186.25      5.01 o 
   1   6   2       87.89       79.82      3.85 o 
   2   6   2        6.24        4.94      0.67 o 
   3   6   2        9.87        7.90      1.42 o 
   4   6   2       28.71       27.96      2.23 o 
   5   6   2      106.47      108.38      5.27 o 
  -7   7   2       30.80       31.80      2.63 o 
  -6   7   2       64.82       62.19      3.65 o 
  -5   7   2        4.02        5.06      1.22 o 
  -4   7   2        4.98        6.18      1.11 o 
  -3   7   2      242.43      249.68      6.59 o 
  -2   7   2      403.86      411.91     10.31 o 
  -1   7   2        0.01        1.29      0.52 o 
   0   7   2       20.64       24.31      2.03 o 
   1   7   2       23.05       29.58      2.43 o 
   2   7   2       37.40       35.05      2.63 o 
   3   7   2       17.72       16.41      2.03 o 
   4   7   2       13.49       16.00      2.03 o 
  -6   8   2      117.95      111.21      5.27 o 
  -5   8   2        0.14        0.20      1.01 o 
  -4   8   2        8.89        9.39      1.00 o 
  -3   8   2        6.26        7.35      1.72 o 
  -2   8   2        1.33        2.25      0.63 o 
  -1   8   2       81.18       75.76      4.05 o 
   0   8   2       22.20       21.68      2.23 o 
   1   8   2      107.24      113.85      5.47 o 
   2   8   2      111.97      126.00      6.08 o 
  -5   9   2       31.48       29.58      2.43 o 
  -4   9   2        7.09        8.72      1.00 o 
  -3   9   2       27.79       28.07      1.58 o 
  -2   9   2       68.05       67.05      3.65 o 
  -1   9   2       14.62       17.42      2.03 o 
   0   9   2        6.97        7.50      1.62 o 
   1   9   2        2.19        0.61      1.22 o 
  -1  -9   3        0.41        3.44      1.42 o 
   0  -9   3       15.45       18.64      2.23 o 
   1  -9   3       15.95       12.76      2.03 o 
   2  -9   3       30.14       34.03      2.84 o 
   3  -9   3        5.13        4.46      1.62 o 
   4  -9   3        1.87        1.97      0.78 o 
   5  -9   3        1.95        4.25      1.22 o 
  -3  -8   3       78.94       82.85      4.46 o 
  -2  -8   3       18.81       21.47      2.43 o 
  -1  -8   3        4.28        4.66      1.62 o 
   0  -8   3       35.51       36.46      2.63 o 
   1  -8   3        3.62        4.05      1.42 o 
   2  -8   3       71.08       66.24      3.65 o 
   3  -8   3        9.22       10.18      1.12 o 
   4  -8   3        1.23        3.63      0.92 o 
   5  -8   3       37.08       43.15      2.84 o 
   6  -8   3        0.30        2.43      1.22 o 
  -4  -7   3        8.59        8.18      1.42 o 
  -3  -7   3       10.44       11.55      1.82 o 
  -2  -7   3      113.17       96.43      4.66 o 
  -1  -7   3       10.73       12.56      1.82 o 
   0  -7   3      227.20      227.49      8.91 o 
   1  -7   3      128.57      132.89      5.67 o 
   2  -7   3       18.79       21.90      2.03 o 
   3  -7   3      535.07      503.82     12.46 o 
   4  -7   3      171.28      161.15      4.58 o 
   5  -7   3       13.40       11.14      1.62 o 
   6  -7   3        5.33        8.31      1.62 o 
   7  -7   3        0.16        0.81      1.22 o 
  -5  -6   3       29.35       32.09      2.53 o 
  -4  -6   3        2.01        3.00      0.78 o 
  -3  -6   3       10.14        9.12      1.62 o 
  -2  -6   3        0.04        0.00      1.22 o 
  -1  -6   3      390.03      351.27     12.76 o 
   0  -6   3      406.98      387.53     13.78 o 
   1  -6   3       43.43       45.43      1.75 o 
   2  -6   3      663.59      667.30     16.04 o 
   3  -6   3       21.02       17.88      1.52 o 
   4  -6   3      227.86      223.33      9.42 o 
   5  -6   3      104.84       88.12      4.25 o 
   6  -6   3        1.74        0.00      1.01 o 
   7  -6   3       75.88       78.80      4.25 o 
  -6  -5   3        4.01        4.66      1.22 o 
  -5  -5   3       37.23       37.83      2.43 o 
  -4  -5   3       33.81       34.99      1.64 o 
  -3  -5   3      139.02      131.68      5.47 o 
  -2  -5   3       56.34       61.38      3.24 o 
  -1  -5   3       45.66       48.21      2.84 o 
   0  -5   3      153.23      159.23      5.67 o 
   1  -5   3        6.96        8.10      0.78 o 
   2  -5   3       52.81       59.36      2.01 o 
   3  -5   3      140.74      146.11      6.08 o 
   4  -5   3      133.70      136.40      3.86 o 
   5  -5   3        4.54        5.47      1.42 o 
   6  -5   3       12.55       11.95      1.62 o 
   7  -5   3        0.01        0.00      1.01 o 
   8  -5   3        0.01        2.03      1.42 o 
  -6  -4   3       86.98       83.87      3.85 o 
  -5  -4   3       12.23       11.31      1.22 o 
  -4  -4   3       27.29       26.67      1.36 o 
  -3  -4   3       14.75       11.95      1.42 o 
  -2  -4   3      123.86      133.90      5.47 o 
  -1  -4   3      240.83      263.96      9.52 o 
   1  -4   3        4.06        0.69      0.49 o 
   2  -4   3       13.57       22.39      1.15 o 
   3  -4   3      575.22      683.55     16.25 o 
   4  -4   3      614.36      631.61     15.11 o 
   5  -4   3      553.73      566.99     13.74 o 
   6  -4   3       56.05       55.30      3.24 o 
   7  -4   3       17.98       18.64      2.23 o 
   8  -4   3        7.65        9.72      1.82 o 
  -7  -3   3        0.34        1.22      1.01 o 
  -6  -3   3       34.22       34.84      2.23 o 
  -5  -3   3        2.96        3.30      0.63 o 
  -4  -3   3       52.35       52.32      1.92 o 
  -3  -3   3      378.54      392.60     13.57 o 
  -2  -3   3      122.59      137.96      5.27 o 
  -1  -3   3      195.60      185.28      4.58 o 
   0  -3   3      455.49      487.40     16.21 o 
   1  -3   3      111.88      131.07      3.44 o 
   2  -3   3       16.13       29.12      1.07 o 
   3  -3   3      115.05      132.64     15.80 o 
   5  -3   3      176.59      191.64      7.50 o 
   6  -3   3        0.58        0.00      1.01 o 
   7  -3   3       64.30       74.55      4.05 o 
   8  -3   3       37.67       35.86      2.84 o 
  -7  -2   3       72.21       65.64      3.24 o 
  -6  -2   3       32.45       23.30      1.82 o 
  -5  -2   3        2.69        3.44      0.72 o 
  -4  -2   3       43.74       38.37      1.31 o 
  -3  -2   3        0.20        0.85      0.27 o 
  -2  -2   3      693.36      707.71     16.54 o 
  -1  -2   3       54.86       60.93      1.64 o 
   1  -2   3       32.37       43.16      4.66 o 
   2  -2   3       44.55       40.72      2.03 o 
   3  -2   3        0.89        0.00      0.20 o 
   4  -2   3       34.72       32.41      2.23 o 
   5  -2   3        6.12        2.47      0.67 o 
   6  -2   3       32.08       36.15      1.61 o 
   7  -2   3       62.10       77.96      2.71 o 
   8  -2   3        7.49        9.84      1.12 o 
  -8  -1   3       12.21       13.78      1.82 o 
  -7  -1   3      149.68      137.35      5.47 o 
  -6  -1   3      292.26      276.11      9.32 o 
  -5  -1   3      122.26      116.30      3.15 o 
  -4  -1   3       57.18       48.62      4.66 o 
  -3  -1   3       34.44       32.03      0.89 o 
  -2  -1   3      480.12      461.10     10.89 o 
  -1  -1   3      145.06      176.55      4.30 o 
   0  -1   3      770.99      777.49     25.73 o 
   1  -1   3     2141.56     2132.94     70.29 o 
   3  -1   3      207.34      241.91      7.90 o 
   4  -1   3       34.12       33.60      2.13 o 
   5  -1   3        2.97        2.97      0.67 o 
   6  -1   3       31.48       30.84      1.41 o 
   7  -1   3        3.90        4.55      0.82 o 
   8  -1   3        5.85        6.12      1.52 o 
  -8   0   3        0.03        0.00      0.81 o 
  -7   0   3        0.80        0.95      1.52 o 
  -6   0   3      414.64      415.01      9.86 o 
  -5   0   3       72.18       66.36      1.63 o 
  -4   0   3       26.82       27.69      0.89 o 
  -3   0   3        0.38        0.47      0.25 o 
  -2   0   3      428.12      504.06     11.27 o 
   0   0   3       72.08       80.02      3.04 o 
   1   0   3       59.59       76.37      2.84 o 
   2   0   3       20.00       17.62      1.22 o 
   3   0   3       41.58       75.43      2.63 o 
   4   0   3      472.09      543.83     19.65 o 
   5   0   3       74.90       75.02      2.33 o 
   6   0   3        1.16        0.41      0.67 o 
   7   0   3        8.95        7.57      0.97 o 
   8   0   3       37.42       40.31      2.63 o 
  -8   1   3        6.10        4.67      0.86 o 
  -7   1   3       36.88       35.18      1.50 o 
  -6   1   3      175.90      182.91      4.78 o 
  -5   1   3      412.78      414.22      9.63 o 
  -4   1   3        0.46        0.65      0.16 o 
  -3   1   3       70.73       72.88      1.59 o 
  -2   1   3      714.05      703.66     42.61 o 
  -1   1   3      376.24      437.72      8.11 o 
   0   1   3       94.08       91.10      4.17 o 
   1   1   3      104.67      118.36      2.35 o 
   2   1   3       27.95       33.40      1.07 o 
   3   1   3     1097.02     1266.20     23.30 o 
   4   1   3      308.95      313.80      6.14 o 
   5   1   3       38.37       42.56      1.38 o 
   6   1   3        0.96        1.05      0.67 o 
   7   1   3        9.67       10.74      1.42 o 
  -8   2   3        6.75        7.18      0.92 o 
  -7   2   3       10.12       11.75      1.07 o 
  -6   2   3       37.06       39.36      1.64 o 
  -5   2   3      122.12      133.11      3.55 o 
  -4   2   3      341.40      367.30      6.99 o 
  -3   2   3       56.91       62.99      1.42 o 
  -2   2   3        0.91        0.54      0.18 o 
  -1   2   3      247.32      259.54      4.88 o 
   0   2   3       75.80       90.55      3.44 o 
   1   2   3      198.69      224.33      6.18 o 
   2   2   3       93.19       58.34      2.43 o 
   3   2   3       58.43       83.24      1.90 o 
   4   2   3      756.62      772.26     14.44 o 
   5   2   3      543.52      563.58     10.76 o 
   6   2   3       19.43       20.06      1.62 o 
   7   2   3        2.68        0.61      1.01 o 
  -8   3   3       36.58       39.81      1.85 o 
  -7   3   3       10.04        8.06      1.52 o 
  -6   3   3       14.33       12.10      1.11 o 
  -5   3   3      144.66      152.67      3.98 o 
  -4   3   3       29.36       25.45      0.82 o 
  -3   3   3       54.29       47.47      1.36 o 
  -2   3   3      231.98       94.81      3.65 o 
  -1   3   3      847.96      925.48     16.95 o 
   0   3   3     2699.64     2926.51     67.90 o 
   1   3   3     1497.02     1554.32     34.00 o 
   2   3   3        0.32        0.17      0.29 o 
   3   3   3      100.77       96.72      2.17 o 
   4   3   3       51.09       57.33      1.72 o 
   5   3   3       64.26       63.67      2.13 o 
   6   3   3       38.39       42.95      2.43 o 
  -8   4   3        9.32        7.65      0.97 o 
  -7   4   3       58.18       51.66      3.04 o 
  -6   4   3       18.07       18.77      1.16 o 
  -5   4   3        1.24        1.67      0.52 o 
  -4   4   3       14.40       18.18      1.52 o 
  -3   4   3      295.02      292.32      7.30 o 
  -2   4   3      156.82      176.55      4.58 o 
  -1   4   3      588.05      624.76     14.90 o 
   0   4   3       39.47       41.49      1.50 o 
   1   4   3      370.85      399.85      7.60 o 
   2   4   3       17.47       16.37      0.76 o 
   3   4   3      112.74      121.84      2.67 o 
   4   4   3       89.15       93.68      2.77 o 
   5   4   3       94.64       99.21      3.00 o 
   6   4   3       41.35       39.91      2.43 o 
  -8   5   3        0.04        0.45      0.81 o 
  -7   5   3       62.62       66.45      2.33 o 
  -6   5   3      244.79      233.77      9.12 o 
  -5   5   3       19.74       22.08      1.82 o 
  -4   5   3        2.20        1.92      0.52 o 
  -3   5   3        0.42        0.00      0.43 o 
  -2   5   3      235.20      250.26      6.37 o 
  -1   5   3       18.00       14.27      1.22 o 
   0   5   3       45.20       40.68      3.24 o 
   1   5   3      255.20      277.82      6.40 o 
   2   5   3      223.01      220.03      5.39 o 
   3   5   3      305.99      300.48      7.24 o 
   4   5   3        7.22        9.52      1.42 o 
   5   5   3       29.77       35.45      2.63 o 
  -8   6   3        0.03        0.20      1.22 o 
  -7   6   3        0.06        0.81      1.22 o 
  -6   6   3       73.94       78.60      4.05 o 
  -5   6   3       18.75       15.80      1.82 o 
  -4   6   3       46.77       40.19      2.03 o 
  -3   6   3       28.13       28.97      1.43 o 
  -2   6   3      166.44      173.41      4.73 o 
  -1   6   3       42.23       41.12      1.64 o 
   0   6   3       49.52       50.44      1.85 o 
   1   6   3        1.20        1.62      1.01 o 
   2   6   3        0.94        4.05      1.01 o 
   3   6   3       23.83       28.36      2.23 o 
   4   6   3       29.48       30.18      2.43 o 
  -7   7   3        8.67        8.31      1.62 o 
  -6   7   3        0.30        0.81      1.01 o 
  -5   7   3      276.92      260.92      9.93 o 
  -4   7   3      122.29      116.91      3.57 o 
  -3   7   3      206.69      190.14      5.23 o 
  -2   7   3       13.69       12.36      1.07 o 
  -1   7   3        9.31       11.37      0.97 o 
   0   7   3       29.32       28.36      2.23 o 
   1   7   3       11.66       10.53      1.62 o 
   2   7   3       15.90       15.60      2.03 o 
   3   7   3       29.15       29.17      2.43 o 
  -6   8   3      126.63      116.68      5.47 o 
  -5   8   3      105.83      101.90      4.86 o 
  -4   8   3       40.58       40.22      1.86 o 
  -3   8   3        1.85        2.78      0.72 o 
  -2   8   3        0.89        1.08      0.63 o 
  -1   8   3      108.98      105.95      5.06 o 
   0   8   3       32.06       30.99      2.43 o 
   1   8   3       15.73       17.62      2.23 o 
   2   8   3        0.14        1.22      1.01 o 
  -5   9   3       17.52       17.22      2.03 o 
  -4   9   3       21.24       25.02      1.62 o 
  -3   9   3        4.51        5.17      0.86 o 
  -2   9   3       15.07       17.22      2.03 o 
  -1   9   3        0.00        0.20      1.01 o 
   0   9   3       69.66       70.90      4.05 o 
  -1  -9   4        2.78        2.63      1.42 o 
   0  -9   4        4.73        4.66      1.62 o 
   1  -9   4        9.49        8.71      1.82 o 
   2  -9   4       12.09       17.83      2.23 o 
   3  -9   4       11.58       13.98      2.03 o 
   4  -9   4       40.52       46.26      2.13 o 
  -2  -8   4        5.48        5.47      1.62 o 
  -1  -8   4       17.38       17.42      2.23 o 
   0  -8   4       53.21       56.32      3.44 o 
   1  -8   4       25.41       26.13      2.43 o 
   2  -8   4        4.54        3.04      1.42 o 
   3  -8   4       46.83       49.54      3.65 o 
   4  -8   4       71.13       69.71      2.94 o 
   5  -8   4       29.75       31.80      2.43 o 
   6  -8   4        3.24        2.03      1.22 o 
  -4  -7   4       85.97       83.95      2.91 o 
  -3  -7   4       67.75       66.65      3.85 o 
  -2  -7   4       37.51       34.84      2.84 o 
  -1  -7   4        3.92        2.63      1.42 o 
   0  -7   4       71.59       67.86      3.85 o 
   1  -7   4      264.15      249.98      9.52 o 
   2  -7   4       50.93       50.33      1.99 o 
   3  -7   4       27.86       31.73      3.24 o 
   4  -7   4       40.77       45.14      1.93 o 
   5  -7   4       24.32       25.12      2.23 o 
   6  -7   4        5.48        4.05      1.42 o 
   7  -7   4        1.91        0.41      1.01 o 
  -5  -6   4       36.36       34.12      1.70 o 
  -4  -6   4        7.85        7.73      0.97 o 
  -3  -6   4        5.16        6.28      1.62 o 
  -2  -6   4        3.73        2.03      1.22 o 
  -1  -6   4       58.69       58.75      3.24 o 
   0  -6   4      814.68      786.81     26.74 o 
   1  -6   4       28.27       28.17      1.41 o 
   2  -6   4       12.85       12.81      1.11 o 
   3  -6   4      112.92      105.09      3.22 o 
   4  -6   4        2.20        4.41      0.86 o 
   5  -6   4      102.43       99.06      4.66 o 
   6  -6   4        0.08        2.03      1.42 o 
   7  -6   4       12.67        9.52      1.62 o 
  -6  -5   4        4.04        6.28      1.42 o 
  -5  -5   4        0.99        2.08      0.78 o 
  -4  -5   4       11.73       12.72      1.12 o 
  -3  -5   4      245.23      249.98      9.32 o 
  -2  -5   4      650.35      597.81     20.66 o 
  -1  -5   4        1.56        2.84      1.22 o 
   1  -5   4      257.94      277.76      6.95 o 
   2  -5   4       11.43       11.24      1.00 o 
   3  -5   4       76.84       68.48      3.65 o 
   4  -5   4       24.27       17.45      1.21 o 
   5  -5   4       50.40       57.36      2.13 o 
   6  -5   4      218.08      224.86      8.91 o 
   7  -5   4       86.79       87.31      4.66 o 
  -6  -4   4       48.62       43.96      2.63 o 
  -5  -4   4        0.85        1.99      0.67 o 
  -4  -4   4        7.86        7.04      0.82 o 
  -3  -4   4       33.76       33.02      2.43 o 
  -2  -4   4      129.08      135.73      5.47 o 
  -1  -4   4       26.17       22.87      1.01 o 
   0  -4   4      158.19      158.21      5.67 o 
   1  -4   4     1128.51     1272.66     29.79 o 
   2  -4   4      955.42     1063.22     25.00 o 
   3  -4   4       28.95       31.13      1.36 o 
   4  -4   4        3.08        2.43      0.67 o 
   5  -4   4       11.16       10.56      1.01 o 
   6  -4   4        3.03        3.24      1.42 o 
   7  -4   4        3.28        4.05      1.42 o 
   8  -4   4        4.99        5.47      1.82 o 
  -7  -3   4        0.60        0.20      1.01 o 
  -6  -3   4      111.93      110.81      4.66 o 
  -5  -3   4       64.87       58.67      2.07 o 
  -4  -3   4      128.04      131.33      3.57 o 
  -3  -3   4        3.58        4.25      1.01 o 
  -2  -3   4      332.36      341.46      8.16 o 
  -1  -3   4      219.75      254.18      6.15 o 
   0  -3   4      624.46      672.15     22.49 o 
   1  -3   4       54.19       56.69      1.92 o 
   2  -3   4       50.36       56.67      1.79 o 
   3  -3   4      632.73      665.76     15.82 o 
   5  -3   4        2.80        3.04      0.71 o 
   6  -3   4       30.18       28.97      2.43 o 
   7  -3   4        0.61        0.00      1.22 o 
   8  -3   4       29.33       30.18      2.63 o 
  -7  -2   4        0.10        0.00      0.81 o 
  -6  -2   4      170.74      165.91      6.08 o 
  -5  -2   4      363.05      355.32      8.44 o 
  -4  -2   4      331.09      346.03      8.38 o 
  -3  -2   4       37.30       31.29      1.12 o 
  -2  -2   4        2.55        5.87      0.49 o 
  -1  -2   4      355.54      372.26      8.88 o 
   0  -2   4      633.94      596.79     19.85 o 
   1  -2   4      728.99      819.99     19.27 o 
   2  -2   4       10.84       19.04      1.42 o 
   4  -2   4      636.92      688.16     23.50 o 
   5  -2   4      419.57      415.69     14.79 o 
   6  -2   4       72.11       81.93      2.71 o 
   7  -2   4       57.64       65.26      2.48 o 
   8  -2   4        9.12        8.45      1.22 o 
  -8  -1   4        5.50        4.46      1.22 o 
  -7  -1   4        2.19        3.24      1.01 o 
  -6  -1   4        0.35        1.01      0.81 o 
  -5  -1   4       30.71       35.87      1.13 o 
  -4  -1   4        0.35        0.58      0.38 o 
  -3  -1   4       90.94      100.88      2.18 o 
  -2  -1   4      521.24      576.65     13.61 o 
  -1  -1   4        7.30        8.51      0.81 o 
   0  -1   4       10.02       17.62      1.01 o 
   1  -1   4      936.15     1037.40     34.44 o 
   2  -1   4        0.40        0.00      0.20 o 
   3  -1   4      563.11      662.83     22.49 o 
   4  -1   4       51.35       31.55      2.33 o 
   5  -1   4       47.92       58.89      2.04 o 
   6  -1   4       33.87       39.82      1.75 o 
   7  -1   4        9.59        9.77      1.12 o 
   8  -1   4        5.99        7.25      1.12 o 
  -8   0   4       80.43       72.52      3.65 o 
  -7   0   4       59.81       47.20      2.63 o 
  -6   0   4        3.20        4.08      1.01 o 
  -5   0   4       18.80       20.57      0.80 o 
  -4   0   4      250.83      272.39      5.25 o 
  -3   0   4      390.48      440.38      9.86 o 
  -2   0   4     3924.84     3929.39    130.26 o 
  -1   0   4      517.07      623.53     20.87 o 
   0   0   4     1084.17     1111.74     36.87 o 
   2   0   4      112.61      126.41      4.66 o 
   3   0   4       52.98       41.77      1.41 o 
   4   0   4      174.88      194.46      4.85 o 
   5   0   4      266.87      282.26      6.92 o 
   6   0   4       85.51       83.69      2.71 o 
   7   0   4       14.25       16.36      1.27 o 
  -8   1   4        0.01        0.00      0.81 o 
  -7   1   4       21.46       21.54      1.21 o 
  -6   1   4       50.58       43.86      3.65 o 
  -5   1   4       23.13       24.31      1.22 o 
  -4   1   4     3050.52     3115.54     56.77 o 
  -3   1   4      434.35      444.84     10.12 o 
  -2   1   4      106.87       79.01      3.04 o 
   0   1   4      221.39      282.80      9.72 o 
   1   1   4     1156.08     1166.29     57.94 o 
   2   1   4       22.34       10.12      1.24 o 
   3   1   4        9.24       10.71      0.62 o 
   4   1   4       16.39       17.33      1.31 o 
   5   1   4      239.35      239.31      4.94 o 
   6   1   4        3.86        4.46      1.01 o 
   7   1   4        1.14        1.42      1.01 o 
  -8   2   4       13.66       12.36      1.15 o 
  -7   2   4       39.97       38.66      1.64 o 
  -6   2   4      154.42      137.55      3.78 o 
  -5   2   4      122.23      115.84      3.20 o 
  -4   2   4      590.19      643.74     14.54 o 
  -3   2   4        0.02        0.20      0.29 o 
  -2   2   4      138.08      155.76      4.16 o 
  -1   2   4      785.53      838.27     28.16 o 
   0   2   4        1.97        1.62      0.43 o 
   1   2   4      125.24      137.04      2.77 o 
   2   2   4      523.30      541.09     12.96 o 
   3   2   4      498.90      524.64      9.97 o 
   4   2   4      551.55      571.05     10.83 o 
   5   2   4      144.39      144.56      3.26 o 
   6   2   4       14.45       17.02      1.62 o 
   7   2   4        9.62       11.95      1.62 o 
  -8   3   4        7.77        6.30      0.92 o 
  -7   3   4       32.45       28.16      1.41 o 
  -6   3   4      278.94      270.95      8.41 o 
  -5   3   4       51.64       51.72      1.85 o 
  -4   3   4        1.59        4.18      1.22 o 
  -3   3   4      113.17      106.15      3.44 o 
  -2   3   4      457.48      444.56      8.32 o 
  -1   3   4      186.41      197.22      5.01 o 
   0   3   4        4.79        4.90      0.57 o 
   1   3   4      221.19      235.09      4.55 o 
   2   3   4      424.57      423.79     10.31 o 
   3   3   4      198.43      178.39      3.72 o 
   4   3   4        8.30        7.14      0.66 o 
   5   3   4        9.66       11.26      0.92 o 
   6   3   4       20.11       24.51      1.82 o 
  -8   4   4        3.31        3.24      0.78 o 
  -7   4   4       10.23       11.73      1.07 o 
  -6   4   4       70.72       67.26      2.24 o 
  -5   4   4       98.02      105.87      3.44 o 
  -4   4   4        5.82        4.94      1.32 o 
  -3   4   4      249.20      249.97      6.30 o 
  -2   4   4      147.51      151.02      4.08 o 
  -1   4   4      793.95      841.60     19.98 o 
   0   4   4        0.77        1.11      0.21 o 
   1   4   4      337.92      308.95     12.36 o 
   2   4   4       72.69       64.95      1.60 o 
   3   4   4        9.17       11.92      0.74 o 
   4   4   4      314.49      299.42     11.75 o 
   5   4   4       85.14       89.54      4.25 o 
  -8   5   4       37.95       43.35      1.99 o 
  -7   5   4       17.23       17.04      1.27 o 
  -6   5   4        6.56        7.57      0.82 o 
  -5   5   4       84.98       77.99      3.85 o 
  -4   5   4      115.02      116.74      3.35 o 
  -3   5   4       12.54       12.84      0.92 o 
  -2   5   4       91.39       91.59      2.72 o 
  -1   5   4       59.10       55.66      1.93 o 
   0   5   4       10.08        9.60      0.48 o 
   1   5   4      109.42      104.31      3.14 o 
   2   5   4       31.57       43.70      1.70 o 
   3   5   4       51.87       54.49      3.04 o 
   4   5   4       71.40       71.31      3.85 o 
   5   5   4       42.15       38.49      2.84 o 
  -8   6   4        5.56        7.29      1.62 o 
  -7   6   4        1.10        2.03      1.22 o 
  -6   6   4        1.95        3.04      1.22 o 
  -5   6   4       40.13       38.89      2.63 o 
  -4   6   4       36.17       35.03      1.62 o 
  -3   6   4        1.93        2.70      0.63 o 
  -2   6   4       59.30       53.06      2.13 o 
  -1   6   4       58.75       55.86      2.01 o 
   0   6   4       18.72       15.47      1.12 o 
   1   6   4       31.11       26.38      1.27 o 
   2   6   4        1.21        2.43      1.01 o 
   3   6   4        0.57        1.22      1.01 o 
   4   6   4       13.43       13.98      1.82 o 
  -7   7   4       55.72       52.87      3.44 o 
  -6   7   4       42.94       41.12      2.84 o 
  -5   7   4       74.88       76.37      4.05 o 
  -4   7   4       81.44       83.64      2.79 o 
  -3   7   4        0.04        0.41      0.57 o 
  -2   7   4       37.91       36.45      1.64 o 
  -1   7   4      141.69      126.42      3.72 o 
   0   7   4        4.63        6.65      0.78 o 
   1   7   4       30.15       28.56      2.23 o 
   2   7   4       35.23       37.68      2.63 o 
   3   7   4       39.90       37.88      2.84 o 
  -6   8   4       22.73       23.90      2.43 o 
  -5   8   4      103.02      101.49      5.06 o 
  -4   8   4       71.74       70.46      2.65 o 
  -3   8   4        9.78       10.71      1.00 o 
  -2   8   4       36.92       35.49      1.70 o 
  -1   8   4       29.37       30.39      2.43 o 
   0   8   4        2.76        2.84      1.22 o 
   1   8   4       23.03       20.66      2.43 o 
   2   8   4        0.52        1.01      1.22 o 
  -5   9   4        0.47        2.63      1.22 o 
  -4   9   4        0.23        1.11      0.72 o 
  -3   9   4        4.83        4.94      0.92 o 
  -2   9   4       52.80       55.30      3.44 o 
  -1   9   4      109.95      103.31      5.06 o 
   0   9   4       42.04       40.72      3.04 o 
   0  -9   5       75.15       79.21      4.46 o 
   1  -9   5       30.59       30.39      2.63 o 
   2  -9   5        3.76        7.09      1.82 o 
   3  -9   5        0.33        0.00      1.22 o 
   4  -9   5       17.12       20.06      2.43 o 
  -2  -8   5       32.15       28.56      2.63 o 
  -1  -8   5       31.12       26.54      2.63 o 
   0  -8   5        3.70        1.82      1.42 o 
   1  -8   5        1.56        0.61      1.42 o 
   2  -8   5        3.76        2.63      1.42 o 
   3  -8   5        5.92        7.78      1.82 o 
   4  -8   5       18.72       16.92      1.43 o 
   5  -8   5        0.44        1.62      1.22 o 
  -4  -7   5        4.57        3.48      0.82 o 
  -3  -7   5        1.37        0.81      1.42 o 
  -2  -7   5       16.64       17.02      2.23 o 
  -1  -7   5       12.64       11.95      2.03 o 
   0  -7   5       76.60       71.91      4.05 o 
   1  -7   5      150.02      146.46      6.28 o 
   2  -7   5       50.98       53.00      2.33 o 
   3  -7   5       89.72       85.68      4.05 o 
   4  -7   5       15.60       10.94      1.15 o 
   5  -7   5        4.12        1.01      1.22 o 
   6  -7   5       11.42       12.15      1.82 o 
  -5  -6   5       18.28       19.12      1.36 o 
  -4  -6   5       36.25       35.25      2.63 o 
  -3  -6   5       56.10       55.51      3.44 o 
  -2  -6   5      353.78      342.15     12.56 o 
  -1  -6   5      209.45      207.03      8.10 o 
   0  -6   5       89.33       88.93      4.25 o 
   1  -6   5      330.00      343.62      8.59 o 
   2  -6   5        7.37        4.68      0.92 o 
   3  -6   5       77.46       79.25      2.72 o 
   4  -6   5      111.49      106.17      3.29 o 
   5  -6   5        7.24        9.72      1.62 o 
   6  -6   5        0.06        1.42      1.42 o 
   7  -6   5        1.80        1.62      1.42 o 
  -5  -5   5       45.21       44.32      1.93 o 
  -4  -5   5        0.77        0.00      1.22 o 
  -3  -5   5       61.77       53.89      3.24 o 
  -2  -5   5       16.79       19.85      2.03 o 
  -1  -5   5       58.37       56.11      3.04 o 
   1  -5   5        1.43        1.19      1.11 o 
   2  -5   5       49.33       48.42      1.86 o 
   3  -5   5        9.90       13.12      1.07 o 
   4  -5   5      161.43      169.06      4.65 o 
   5  -5   5      250.88      250.09      7.50 o 
   6  -5   5       42.61       39.50      2.84 o 
   7  -5   5        3.84        2.63      1.42 o 
  -6  -4   5       20.64       23.30      2.03 o 
  -5  -4   5      166.72      161.76      4.43 o 
  -4  -4   5      137.65      133.90      5.47 o 
  -3  -4   5        0.05        1.62      1.22 o 
  -2  -4   5       73.01       71.71      3.44 o 
  -1  -4   5       29.55       28.50      1.16 o 
   0  -4   5      229.81      223.85      7.90 o 
   1  -4   5       43.20       63.46      2.07 o 
   2  -4   5       39.00       33.52      1.50 o 
   3  -4   5      118.00      123.53      3.51 o 
   4  -4   5      365.04      365.71      9.09 o 
   5  -4   5      283.48      283.29     12.56 o 
   6  -4   5        5.29        4.86      1.42 o 
   7  -4   5        0.98        1.62      1.42 o 
  -7  -3   5        9.94        8.31      1.42 o 
  -6  -3   5        0.04        0.20      1.01 o 
  -5  -3   5       74.59       76.94      2.50 o 
  -4  -3   5       17.72       17.59      1.42 o 
  -3  -3   5       58.47       66.24      3.04 o 
  -2  -3   5      384.56      340.72      8.23 o 
  -1  -3   5        9.77        5.04      0.61 o 
   0  -3   5      622.37      666.68     22.28 o 
   1  -3   5     1314.13     1506.11     35.17 o 
   2  -3   5        2.74        3.20      0.63 o 
   3  -3   5       79.22       68.03      2.13 o 
   4  -3   5        2.32        1.11      1.62 o 
   5  -3   5        7.17        3.44      1.42 o 
   6  -3   5      263.36      246.13      9.52 o 
   7  -3   5        2.90        4.66      1.62 o 
   8  -3   5        0.57        1.01      1.62 o 
  -7  -2   5       21.21       18.64      1.82 o 
  -6  -2   5       49.85       46.80      2.63 o 
  -5  -2   5       55.33       53.81      1.93 o 
  -4  -2   5       81.00       68.39      2.85 o 
  -3  -2   5        0.41        1.84      0.41 o 
  -2  -2   5      134.98      143.48      3.65 o 
  -1  -2   5      245.95      247.12      6.09 o 
   0  -2   5      280.59      301.44     10.33 o 
   1  -2   5        0.41        1.01      0.61 o 
   2  -2   5      167.19      177.66      6.48 o 
   3  -2   5        5.78        5.47      1.01 o 
   4  -2   5       74.61       25.93      1.82 o 
   5  -2   5      551.74      609.15     21.27 o 
   6  -2   5       18.71       16.00      2.03 o 
   7  -2   5       23.11       20.06      2.43 o 
  -8  -1   5        1.09        1.42      1.01 o 
  -7  -1   5       62.16       52.87      2.84 o 
  -6  -1   5       79.70       68.67      3.24 o 
  -5  -1   5      121.51      118.46      2.65 o 
  -4  -1   5       43.06       38.33      1.23 o 
  -3  -1   5        9.09       10.74      1.01 o 
  -2  -1   5      120.63      123.29     10.43 o 
  -1  -1   5        3.82        3.65      0.61 o 
   0  -1   5        0.51        1.42      0.41 o 
   1  -1   5      131.49      150.11      5.47 o 
   2  -1   5        0.42        0.00      0.20 o 
   3  -1   5       60.94       58.95      2.84 o 
   4  -1   5        5.40        7.09      1.42 o 
   5  -1   5        2.08        2.10      1.22 o 
   6  -1   5       81.50       90.95      2.91 o 
   7  -1   5        2.81        3.12      0.86 o 
  -8   0   5        0.36        0.61      1.01 o 
  -7   0   5        0.25        0.00      0.81 o 
  -6   0   5      148.63      143.77      3.86 o 
  -5   0   5      203.83      202.31      4.12 o 
  -4   0   5      527.27      541.84     10.18 o 
  -3   0   5     1325.73     1451.30     26.56 o 
  -2   0   5      320.06      237.62      8.31 o 
   0   0   5       31.21       46.59      2.03 o 
   2   0   5       69.40       75.76      3.24 o 
   3   0   5       11.11        9.72      1.22 o 
   4   0   5      119.48      120.30      3.26 o 
   5   0   5        2.57        2.70      0.70 o 
   6   0   5       31.52       35.27      2.63 o 
   7   0   5        0.95        1.40      0.82 o 
  -8   1   5       15.72       13.57      1.62 o 
  -7   1   5       11.37       11.00      1.00 o 
  -6   1   5      194.08      184.32      4.78 o 
  -5   1   5      276.75      265.89      7.19 o 
  -4   1   5        2.77        3.25      0.57 o 
  -3   1   5     4357.55     4853.24    106.27 o 
  -2   1   5      390.33      458.16     10.33 o 
  -1   1   5       86.97      102.71      4.05 o 
   0   1   5      196.37      198.93      7.09 o 
   1   1   5      903.74     1128.85     26.50 o 
   2   1   5       72.04       88.86      2.58 o 
   3   1   5       47.11       42.06      1.22 o 
   4   1   5       59.80       57.31      2.25 o 
   5   1   5      221.66      232.38      5.83 o 
   6   1   5      129.01      127.63      3.69 o 
   7   1   5        1.75        1.82      1.01 o 
  -8   2   5       16.87       15.45      1.21 o 
  -7   2   5       17.96       20.53      2.13 o 
  -6   2   5      258.65      262.52      6.49 o 
  -5   2   5      585.89      597.70     16.51 o 
  -4   2   5      315.98      343.68      8.05 o 
  -3   2   5        0.10        0.45      0.81 o 
  -2   2   5      511.30      549.65     14.48 o 
  -1   2   5       44.37       45.05      1.03 o 
   0   2   5      334.52      314.45      7.74 o 
   1   2   5      469.84      578.63     13.89 o 
   2   2   5       15.03       20.37      1.00 o 
   3   2   5       98.67       98.98      2.27 o 
   4   2   5       91.19      103.43      2.55 o 
   5   2   5       38.97       39.52      1.39 o 
   6   2   5        0.83        1.22      0.81 o 
  -8   3   5       22.98       21.62      1.36 o 
  -7   3   5        1.05        2.21      0.63 o 
  -6   3   5        1.11        1.35      0.63 o 
  -5   3   5      106.59      111.48      3.11 o 
  -4   3   5      213.83      237.49      5.74 o 
  -3   3   5        1.35        1.33      0.60 o 
  -2   3   5       41.59       43.78      1.03 o 
  -1   3   5      123.57      123.17      3.44 o 
   0   3   5        3.97        5.98      0.57 o 
   1   3   5        3.78        2.98      0.85 o 
   2   3   5      278.83      270.34      6.87 o 
   3   3   5      421.79      421.99      8.11 o 
   4   3   5       17.19       17.16      0.95 o 
   5   3   5       62.99       64.30      3.34 o 
  -8   4   5        1.52        1.22      0.72 o 
  -7   4   5       28.76       28.73      1.72 o 
  -6   4   5       38.89       40.52      1.61 o 
  -5   4   5        6.74        5.92      0.71 o 
  -4   4   5        4.80        4.12      0.49 o 
  -3   4   5      696.78      719.57     17.26 o 
  -2   4   5      607.92      599.21     14.40 o 
  -1   4   5      431.13      439.10     10.74 o 
   0   4   5       37.54       33.44      1.52 o 
   1   4   5       36.50       35.39      1.16 o 
   2   4   5      338.90      363.28      9.10 o 
   3   4   5       22.90       16.85      1.15 o 
   4   4   5        3.07        2.63      1.01 o 
   5   4   5       75.67       88.53      4.46 o 
  -8   5   5       25.58       27.25      1.56 o 
  -7   5   5        1.12        2.03      0.72 o 
  -6   5   5        5.21        3.45      0.67 o 
  -5   5   5        3.17        4.66      1.01 o 
  -4   5   5       99.78      100.57      3.00 o 
  -3   5   5       31.37       32.75      1.50 o 
  -2   5   5       27.18       27.66      1.29 o 
  -1   5   5       87.48       81.13      2.84 o 
   0   5   5        3.77        3.11      0.63 o 
   1   5   5      504.69      502.69     12.32 o 
   2   5   5       65.37       61.56      2.73 o 
   3   5   5       49.33       51.66      3.04 o 
   4   5   5       12.57       12.76      1.62 o 
   5   5   5        1.55        2.63      1.22 o 
  -7   6   5        0.01        0.00      1.01 o 
  -6   6   5       62.76       58.54      3.44 o 
  -5   6   5       23.52       22.69      2.03 o 
  -4   6   5       24.90       27.06      1.41 o 
  -3   6   5       18.30       16.05      1.22 o 
  -2   6   5        1.02        1.11      0.57 o 
  -1   6   5      291.66      298.21      7.66 o 
   0   6   5      123.45      115.67      4.46 o 
   1   6   5        1.35        1.01      0.57 o 
   2   6   5       65.79       59.36      3.44 o 
   3   6   5       41.95       43.15      2.84 o 
   4   6   5      103.70      107.16      5.27 o 
  -7   7   5       28.31       31.20      2.63 o 
  -6   7   5       25.24       25.12      2.23 o 
  -5   7   5      117.72      114.25      5.27 o 
  -4   7   5      170.14      161.72      7.09 o 
  -3   7   5      118.15      115.30      3.58 o 
  -2   7   5        7.67        8.89      0.92 o 
  -1   7   5        6.76        8.26      0.92 o 
   0   7   5        1.04        2.32      0.63 o 
   1   7   5        3.38        2.43      1.01 o 
   2   7   5       12.93       14.59      2.03 o 
   3   7   5        0.12        1.82      1.01 o 
  -6   8   5        0.51        0.20      1.22 o 
  -5   8   5        1.27        2.03      1.22 o 
  -4   8   5       30.30       28.36      2.43 o 
  -3   8   5        5.93        6.91      0.91 o 
  -2   8   5       21.90       20.75      1.36 o 
  -1   8   5       10.62       12.15      1.82 o 
   0   8   5       20.43       22.08      2.23 o 
   1   8   5        7.89        6.48      1.42 o 
  -4   9   5       59.00       62.19      3.65 o 
  -3   9   5       95.13       88.53      3.15 o 
  -2   9   5       10.01        9.32      1.62 o 
  -1   9   5        3.67        5.27      1.42 o 
   0  -9   6        2.98        6.48      1.82 o 
   1  -9   6        3.67        0.61      1.62 o 
   2  -9   6        2.40        3.65      1.62 o 
   3  -9   6        3.85        6.89      1.82 o 
  -2  -8   6        4.32        6.08      1.82 o 
  -1  -8   6       23.09       20.66      2.43 o 
   0  -8   6        1.57        1.01      1.42 o 
   1  -8   6        0.76        2.23      1.62 o 
   2  -8   6        1.09        0.81      1.42 o 
   3  -8   6       12.62       13.65      1.72 o 
   4  -8   6       61.49       58.21      2.36 o 
   5  -8   6       17.81       16.21      2.03 o 
  -3  -7   6       71.59       69.28      4.05 o 
  -2  -7   6       47.07       48.62      3.24 o 
  -1  -7   6        3.46        2.03      1.42 o 
   0  -7   6       66.94       63.20      3.65 o 
   1  -7   6        0.05        0.00      1.22 o 
   2  -7   6       52.85       48.23      2.01 o 
   3  -7   6        4.26        2.63      0.92 o 
   4  -7   6        4.74        7.80      1.15 o 
   5  -7   6       23.59       20.66      2.23 o 
   6  -7   6        6.11        9.12      1.82 o 
  -4  -6   6       10.35        9.32      1.82 o 
  -3  -6   6       21.01       17.62      2.03 o 
  -2  -6   6       99.79      102.10      4.86 o 
  -1  -6   6      304.50      289.69     10.74 o 
   0  -6   6       10.02       11.75      1.62 o 
   1  -6   6      322.36      329.82      8.30 o 
   2  -6   6       27.61       25.46      1.50 o 
   3  -6   6        0.67        0.10      0.72 o 
   4  -6   6        0.32        1.07      0.78 o 
   5  -6   6        0.33        0.00      1.22 o 
   6  -6   6       37.54       35.45      2.84 o 
   7  -6   6        8.09        7.90      1.82 o 
  -5  -5   6       27.19       24.91      1.56 o 
  -4  -5   6      228.10      215.14      8.51 o 
  -3  -5   6      194.70      211.29      8.31 o 
  -2  -5   6      425.58      393.20     13.98 o 
  -1  -5   6      139.03      136.33      5.67 o 
   0  -5   6        0.66        1.22      0.91 o 
   1  -5   6       11.39       12.91      1.07 o 
   2  -5   6       68.66       76.65      2.50 o 
   3  -5   6       43.70       39.33      1.72 o 
   4  -5   6       85.07       89.06      2.79 o 
   5  -5   6      200.07      208.90      5.65 o 
   6  -5   6        5.89        5.87      1.62 o 
   7  -5   6        6.85        7.29      1.62 o 
  -6  -4   6       23.95       21.88      1.82 o 
  -5  -4   6       48.27       48.91      2.13 o 
  -4  -4   6       17.46       16.00      1.82 o 
  -3  -4   6       10.68        8.71      1.42 o 
  -2  -4   6      238.14      234.99      8.71 o 
  -1  -4   6       97.38       87.58      2.57 o 
   1  -4   6        0.84        0.51      0.57 o 
   2  -4   6        0.34        0.23      0.71 o 
   3  -4   6      208.10      225.69      5.94 o 
   4  -4   6      527.73      524.82     12.81 o 
   5  -4   6       44.19       39.54      1.75 o 
   6  -4   6        0.07        0.00      1.22 o 
   7  -4   6        0.25        1.62      1.62 o 
  -7  -3   6       10.00        8.91      1.62 o 
  -6  -3   6       28.97       30.79      2.23 o 
  -5  -3   6       59.50       59.37      2.13 o 
  -4  -3   6      163.35      158.62      6.08 o 
  -3  -3   6        0.41        1.22      1.01 o 
  -2  -3   6      110.55      105.76      2.85 o 
  -1  -3   6      920.32      962.85     22.63 o 
   0  -3   6      166.46      201.16      7.09 o 
   1  -3   6      373.64      429.18     10.46 o 
   2  -3   6       51.14       47.89      1.72 o 
   3  -3   6       27.25       26.60      3.34 o 
   4  -3   6      121.56      117.29      5.06 o 
   5  -3   6       29.82       22.89      2.23 o 
   6  -3   6       55.99       56.32      3.44 o 
   7  -3   6        3.00        4.86      1.62 o 
  -7  -2   6        2.35        1.82      1.01 o 
  -6  -2   6      165.81      155.17      5.87 o 
  -5  -2   6       58.62       58.85      2.01 o 
  -4  -2   6       20.06       18.66      0.83 o 
  -3  -2   6       14.02       17.83      1.42 o 
  -2  -2   6      136.03      141.77      3.65 o 
  -1  -2   6       49.18       50.10      1.64 o 
   0  -2   6       10.63        5.87      0.81 o 
   1  -2   6        0.02        1.22      0.61 o 
   2  -2   6       76.36      112.43      4.46 o 
   4  -2   6        2.91        5.67      1.42 o 
   5  -2   6        0.34        1.82      1.42 o 
   6  -2   6       57.66       65.23      3.65 o 
   7  -2   6        0.07        3.04      1.42 o 
  -7  -1   6       58.78       53.48      2.84 o 
  -6  -1   6        5.69        5.47      1.01 o 
  -5  -1   6      133.47      130.44      2.88 o 
  -4  -1   6       53.02       60.47      1.52 o 
  -3  -1   6      212.38      224.86      5.66 o 
  -2  -1   6      485.95      533.49     12.75 o 
  -1  -1   6      178.89      187.59      6.69 o 
   0  -1   6       45.09       49.63      2.23 o 
   1  -1   6      385.10      413.46     14.18 o 
   2  -1   6      127.34      106.76      4.25 o 
   3  -1   6        7.97        3.24      0.81 o 
   4  -1   6      271.81      296.78     10.94 o 
   5  -1   6      305.46      295.56     10.94 o 
   6  -1   6       74.58       66.45      3.65 o 
   7  -1   6        9.12        5.67      1.82 o 
  -8   0   6        0.05        0.41      1.01 o 
  -7   0   6       29.49       26.94      2.03 o 
  -6   0   6        4.92        4.47      0.72 o 
  -5   0   6      111.60      118.85      2.74 o 
  -4   0   6      260.39      272.14      5.32 o 
  -3   0   6        1.45        2.50      0.43 o 
  -2   0   6      599.58      714.69     24.11 o 
  -1   0   6        5.19        6.69      0.81 o 
   0   0   6       35.47       33.83      1.82 o 
   1   0   6      513.48        0.00      0.20 o 
   2   0   6      186.18      278.14      9.93 o 
   3   0   6        0.31        1.62      0.81 o 
   4   0   6       58.22       49.63      2.84 o 
   5   0   6       68.67       75.87      2.48 o 
   6   0   6        0.75        1.09      0.91 o 
   7   0   6        3.12        1.79      0.86 o 
  -8   1   6       18.29       19.45      1.82 o 
  -7   1   6       16.38       16.90      1.21 o 
  -6   1   6       58.81       56.16      2.73 o 
  -5   1   6        2.78        3.57      0.63 o 
  -4   1   6      174.53      163.31      4.12 o 
  -3   1   6      197.80      209.46      5.05 o 
  -2   1   6     1268.36     1320.74     29.13 o 
  -1   1   6      924.89     1013.90     34.03 o 
   0   1   6       78.84       36.26      1.82 o 
   1   1   6      426.58      434.12     14.99 o 
   2   1   6       67.17       88.93      3.65 o 
   3   1   6      161.58      174.62      6.69 o 
   4   1   6       36.64       37.28      1.50 o 
   5   1   6       27.54       26.25      1.46 o 
   6   1   6       66.76       71.43      3.34 o 
   7   1   6       15.09       23.85      1.61 o 
  -8   2   6        5.55        7.34      1.00 o 
  -7   2   6       38.91       40.33      1.70 o 
  -6   2   6      480.05      457.46     10.76 o 
  -5   2   6      205.14      193.49      5.98 o 
  -4   2   6        2.02        2.28      1.22 o 
  -3   2   6        8.73       11.81      1.01 o 
  -2   2   6      426.26      388.26      8.79 o 
  -1   2   6     1165.14     1193.95     21.91 o 
   0   2   6        0.46        2.12      0.35 o 
   1   2   6      102.66      129.55      3.58 o 
   2   2   6       36.64       39.00      1.58 o 
   3   2   6      447.52      412.93      8.02 o 
   4   2   6       39.59       40.76      1.34 o 
   5   2   6       28.08       30.86      1.28 o 
   6   2   6        1.04        2.64      0.86 o 
  -8   3   6        1.72        1.66      1.32 o 
  -7   3   6        0.70        0.10      0.57 o 
  -6   3   6       13.86       17.06      1.12 o 
  -5   3   6       35.75       34.24      1.41 o 
  -4   3   6        1.17        1.54      0.61 o 
  -3   3   6       59.33       68.07      2.43 o 
  -2   3   6      103.61       97.05      2.08 o 
  -1   3   6      720.69      748.61     17.83 o 
   0   3   6      620.58      673.13     16.19 o 
   1   3   6       19.31       14.79      1.42 o 
   2   3   6      195.19      186.19      5.08 o 
   3   3   6       53.47       48.89      1.40 o 
   4   3   6        9.68        9.83      1.00 o 
   5   3   6       10.94       10.94      1.62 o 
  -8   4   6       22.42       20.16      2.13 o 
  -7   4   6        1.73        0.70      0.63 o 
  -6   4   6       38.91       36.51      1.61 o 
  -5   4   6      293.86      279.90      6.80 o 
  -4   4   6       48.22       46.23      3.86 o 
  -3   4   6       46.92       21.27      1.62 o 
  -2   4   6       13.28       11.18      1.11 o 
  -1   4   6       71.85       75.07      2.44 o 
   0   4   6      671.16      605.42     53.08 o 
   1   4   6       99.75       79.98      3.65 o 
   2   4   6      187.33      190.23      5.15 o 
   3   4   6       21.38       25.02      1.43 o 
   4   4   6      103.59      102.50      4.86 o 
   5   4   6       24.25       23.70      2.23 o 
  -8   5   6        7.90        8.58      0.97 o 
  -7   5   6       17.50       19.27      1.62 o 
  -6   5   6       44.83       42.25      1.65 o 
  -5   5   6       47.75       47.81      3.04 o 
  -4   5   6      148.31      146.61      4.15 o 
  -3   5   6      234.30      237.78      6.23 o 
  -2   5   6        3.23        3.03      0.63 o 
  -1   5   6      174.24      175.84      4.87 o 
   0   5   6        4.18        4.76      0.72 o 
   1   5   6        7.57        7.78      0.86 o 
   2   5   6       80.25       74.16      2.50 o 
   3   5   6        5.12        6.69      1.42 o 
   4   5   6       44.29       49.63      3.04 o 
  -7   6   6        6.81        8.31      1.62 o 
  -6   6   6        1.99        2.84      1.22 o 
  -5   6   6       11.75       13.17      1.82 o 
  -4   6   6       39.13       38.82      1.70 o 
  -3   6   6      145.17      137.19      4.01 o 
  -2   6   6       51.64       50.55      2.01 o 
  -1   6   6       11.75       10.33      1.00 o 
   0   6   6        5.36        7.65      0.92 o 
   1   6   6        4.72        5.83      0.78 o 
   2   6   6        8.00       10.13      1.62 o 
   3   6   6        5.40        6.89      1.42 o 
  -7   7   6        0.26        2.23      1.22 o 
  -6   7   6        6.97        5.67      1.62 o 
  -5   7   6        0.53        0.20      1.01 o 
  -4   7   6        0.01        0.00      0.61 o 
  -3   7   6       13.10       11.55      1.15 o 
  -2   7   6       30.40       29.56      2.63 o 
  -1   7   6        7.53       10.37      1.62 o 
   0   7   6        0.50        1.15      0.47 o 
   1   7   6        6.37        6.69      1.42 o 
   2   7   6        4.46        4.46      1.42 o 
  -5   8   6        0.17        0.00      0.81 o 
  -4   8   6        8.49        7.68      1.01 o 
  -3   8   6        8.76        6.71      1.00 o 
  -2   8   6       34.88       34.70      1.79 o 
  -1   8   6       52.28       56.80      2.36 o 
   0   8   6       57.59       58.14      3.65 o 
   1   8   6        3.11        3.44      1.22 o 
  -3   9   6        0.02        0.51      0.72 o 
  -2   9   6        4.00        5.27      1.42 o 
  -1  -8   7       39.41       38.08      3.04 o 
   0  -8   7        6.97        3.24      1.82 o 
   1  -8   7        0.24        1.42      1.62 o 
   2  -8   7       32.14       32.82      2.84 o 
   3  -8   7        8.43        4.86      1.62 o 
   4  -8   7        1.29        0.51      3.75 o 
  -3  -7   7        0.00        0.20      1.42 o 
  -2  -7   7       55.80       53.89      3.44 o 
  -1  -7   7        4.62        3.85      1.62 o 
   0  -7   7        0.06        1.82      1.42 o 
   1  -7   7        7.63        9.32      1.62 o 
   2  -7   7        8.78        9.66      1.52 o 
   3  -7   7        1.16        1.52      0.91 o 
   4  -7   7        0.78        1.72      0.86 o 
   5  -7   7        0.38        2.43      1.42 o 
  -4  -6   7        0.55        0.00      1.22 o 
  -3  -6   7        2.79        1.42      1.62 o 
  -2  -6   7       17.31       19.65      2.43 o 
  -1  -6   7      499.99      498.14     17.62 o 
   0  -6   7      125.38      124.38      5.47 o 
   1  -6   7       10.49        9.96      1.07 o 
   2  -6   7       20.34       16.50      1.21 o 
   3  -6   7       33.06       30.02      1.50 o 
   4  -6   7       36.91       35.45      1.72 o 
   5  -6   7       16.31       13.17      2.03 o 
   6  -6   7        0.18        1.22      1.42 o 
  -5  -5   7       96.57       99.77      3.29 o 
  -4  -5   7      196.29      203.79      8.10 o 
  -3  -5   7      155.45      144.44      6.08 o 
  -2  -5   7       41.36       41.73      2.84 o 
  -1  -5   7        6.51        7.90      1.62 o 
   0  -5   7       67.62       71.25      2.42 o 
   1  -5   7       58.96       57.25      2.15 o 
   2  -5   7       33.14       28.73      1.58 o 
   3  -5   7       31.46       34.22      1.64 o 
   4  -5   7       41.89       41.83      1.85 o 
   5  -5   7       46.56       37.97      3.34 o 
   6  -5   7       16.38       12.15      1.82 o 
   7  -5   7        0.48        1.01      1.62 o 
  -6  -4   7       40.28       37.07      2.43 o 
  -5  -4   7       26.57       23.62      1.41 o 
  -4  -4   7       53.12       50.64      3.04 o 
  -3  -4   7       94.79       88.93      4.05 o 
  -2  -4   7      119.40      115.06      4.86 o 
  -1  -4   7       19.24       21.69      2.33 o 
   0  -4   7        3.07        2.84      1.01 o 
   1  -4   7      128.70      140.85      3.94 o 
   2  -4   7       88.35       95.12      2.93 o 
   3  -4   7       14.32       11.68      1.12 o 
   4  -4   7        0.43        0.15      1.32 o 
   5  -4   7       12.81       13.35      1.12 o 
   6  -4   7       14.25       15.19      2.03 o 
   7  -4   7       21.30       21.07      2.63 o 
  -6  -3   7       25.48       20.66      1.82 o 
  -5  -3   7       82.93       81.38      2.65 o 
  -4  -3   7       89.00       88.73      4.05 o 
  -3  -3   7       66.52       69.28      3.24 o 
  -2  -3   7       64.07       60.37      2.73 o 
  -1  -3   7      133.98      156.36      4.15 o 
   0  -3   7       10.80       10.33      1.01 o 
   1  -3   7      151.78      149.00      4.01 o 
   2  -3   7      433.40      450.51     11.10 o 
   3  -3   7      300.00      320.27     11.55 o 
   4  -3   7      145.40      153.55      6.28 o 
   5  -3   7       58.52       65.03      3.65 o 
   6  -3   7        6.88       13.17      2.03 o 
   7  -3   7        0.16        0.00      1.22 o 
  -7  -2   7       35.47       32.01      2.43 o 
  -6  -2   7        0.38        0.41      0.81 o 
  -5  -2   7        3.21        3.61      0.67 o 
  -4  -2   7        0.95        0.96      0.52 o 
  -3  -2   7       68.77       71.07      2.43 o 
  -2  -2   7      564.88      589.84     14.11 o 
  -1  -2   7     1153.07     1271.74     29.87 o 
   0  -2   7      115.11      107.77      4.25 o 
   1  -2   7        0.61        0.00      0.61 o 
   2  -2   7        6.02        5.27      1.01 o 
   3  -2   7        8.47        1.22      0.81 o 
   4  -2   7      298.61      324.53     11.95 o 
   5  -2   7       61.33       59.36      3.44 o 
   6  -2   7      134.33      129.45      5.87 o 
   7  -2   7       44.89       50.85      3.65 o 
  -7  -1   7        0.12        0.81      0.81 o 
  -6  -1   7       38.64       37.27      2.23 o 
  -5  -1   7        0.03        0.07      0.38 o 
  -4  -1   7        0.17        0.06      0.42 o 
  -3  -1   7       37.97       37.28      1.43 o 
  -2  -1   7      357.51      375.98     12.96 o 
  -1  -1   7      396.42      396.24     13.57 o 
   0  -1   7        7.54       10.53      1.01 o 
   1  -1   7      126.86      103.92      4.25 o 
   2  -1   7        0.14        0.00      0.20 o 
   4  -1   7       45.40       51.86      3.04 o 
   5  -1   7        5.60        8.51      1.62 o 
   6  -1   7        2.04        4.05      1.62 o 
   7  -1   7        0.38        0.00      1.62 o 
  -8   0   7       11.86        8.10      1.42 o 
  -7   0   7        0.03        0.00      0.81 o 
  -6   0   7       64.36       63.87      2.22 o 
  -5   0   7       11.58       11.26      0.79 o 
  -4   0   7       14.36       17.67      0.80 o 
  -3   0   7       70.96       74.95      3.24 o 
  -2   0   7        1.29        0.81      0.61 o 
  -1   0   7      626.23      628.80     21.27 o 
   0   0   7       79.98      100.07      4.05 o 
   1   0   7       18.65        5.67      0.81 o 
   2   0   7        1.77        1.01      0.81 o 
   3   0   7       12.90       10.53      1.42 o 
   4   0   7       39.25       43.96      2.84 o 
   5   0   7        0.01        1.42      1.42 o 
   6   0   7        0.11        0.00      1.42 o 
   7   0   7        3.09        0.41      1.62 o 
  -8   1   7        1.94        3.85      1.22 o 
  -7   1   7        5.67        6.15      0.92 o 
  -6   1   7        4.92        4.46      0.72 o 
  -5   1   7     1562.84     1542.90     34.35 o 
  -4   1   7      543.72      556.37     12.75 o 
  -3   1   7       64.90       67.16      1.99 o 
  -2   1   7        4.64        7.90      1.01 o 
  -1   1   7      135.83      193.87      7.09 o 
   0   1   7      239.27        0.20      0.20 o 
   1   1   7       58.21       49.83      2.43 o 
   2   1   7        8.72        9.72      1.22 o 
   3   1   7       20.74       29.17      2.23 o 
   4   1   7      228.94      237.02      8.91 o 
   5   1   7        0.48        0.00      1.22 o 
   6   1   7        0.01        0.00      1.42 o 
  -8   2   7        4.75        3.71      1.62 o 
  -7   2   7        8.47        7.68      1.01 o 
  -6   2   7       31.57       31.96      1.72 o 
  -5   2   7       62.10       59.73      2.04 o 
  -4   2   7       91.67       95.39      2.62 o 
  -3   2   7      161.64      180.22      4.38 o 
  -2   2   7      165.56      189.63      4.52 o 
  -1   2   7      166.74      205.41      6.28 o 
   0   2   7        3.08        4.92      0.33 o 
   1   2   7       32.91       28.72      2.73 o 
   2   2   7       17.76       13.82      1.00 o 
   3   2   7      271.38      286.24      7.45 o 
   4   2   7      128.30      131.37      3.01 o 
   5   2   7       35.67       38.69      2.84 o 
   6   2   7        2.21        2.03      1.62 o 
  -8   3   7       36.13       36.15      1.79 o 
  -7   3   7       89.54       89.15      2.91 o 
  -6   3   7        0.27        0.67      0.49 o 
  -5   3   7       91.88       90.11      2.68 o 
  -4   3   7       54.47       54.65      1.80 o 
  -3   3   7      216.29      238.03      7.29 o 
  -2   3   7      608.79      633.45     14.08 o 
  -1   3   7      293.30      310.90      7.88 o 
   0   3   7      107.73       94.99     11.04 o 
   1   3   7      314.44      327.97     11.75 o 
   2   3   7       45.53       45.28      1.86 o 
   3   3   7       22.88       18.87      1.29 o 
   4   3   7        8.71        8.41      1.00 o 
   5   3   7       20.39       20.17      1.50 o 
  -8   4   7        4.50        6.50      0.92 o 
  -7   4   7       20.73       21.02      1.27 o 
  -6   4   7        8.25        8.68      0.86 o 
  -5   4   7      185.35      192.96      6.18 o 
  -4   4   7       77.37       72.73      3.65 o 
  -3   4   7      264.66      261.78      6.80 o 
  -2   4   7      334.10      326.25      8.31 o 
  -1   4   7      280.84      279.30      7.23 o 
   0   4   7        0.13        0.00      0.42 o 
   1   4   7      143.57      156.04      4.37 o 
   2   4   7        0.36        0.00      0.49 o 
   3   4   7       48.43       41.59      1.86 o 
   4   4   7       22.15       22.69      2.03 o 
   5   4   7       27.37       30.39      2.43 o 
  -7   5   7        0.04        0.20      1.01 o 
  -6   5   7        0.25        0.41      1.01 o 
  -5   5   7       52.22       49.23      3.04 o 
  -4   5   7        2.02        1.44      0.63 o 
  -3   5   7        0.60        0.41      0.57 o 
  -2   5   7      152.34      143.73      4.15 o 
  -1   5   7        9.60        9.85      1.00 o 
   0   5   7      413.08      431.77      8.81 o 
   1   5   7        5.95        4.26      0.72 o 
   2   5   7       34.02       31.91      1.82 o 
   3   5   7       98.61      108.58      5.27 o 
   4   5   7       17.52       18.23      2.23 o 
  -7   6   7        1.04        1.82      1.22 o 
  -6   6   7       27.16       27.35      2.43 o 
  -5   6   7        7.62        7.29      1.42 o 
  -4   6   7        0.43        0.20      0.57 o 
  -3   6   7        9.32       12.73      1.15 o 
  -2   6   7       41.87       37.60      1.72 o 
  -1   6   7      338.92      332.33      8.59 o 
   0   6   7        0.12        0.86      0.63 o 
   1   6   7        8.44        8.64      1.00 o 
   2   6   7        8.04        8.91      1.62 o 
   3   6   7       14.99       18.84      2.23 o 
  -6   7   7       12.95       14.99      2.23 o 
  -5   7   7       34.09       34.44      2.63 o 
  -4   7   7        0.47        0.00      0.91 o 
  -3   7   7       51.76       55.86      2.22 o 
  -2   7   7       47.25       45.59      3.24 o 
  -1   7   7       24.69       24.36      1.50 o 
   0   7   7       76.62       75.78      2.71 o 
   1   7   7       25.20       29.58      2.43 o 
   2   7   7       29.32       28.56      2.63 o 
  -5   8   7        4.56        3.44      1.22 o 
  -4   8   7       29.07       29.17      2.43 o 
  -3   8   7       23.75       20.16      1.43 o 
  -2   8   7        3.93        4.47      0.86 o 
  -1   8   7       11.05       11.48      1.21 o 
   0   8   7       76.93       86.70      4.66 o 
  -1  -8   8        0.07        0.00      1.62 o 
   0  -8   8        6.53        7.09      1.82 o 
   1  -8   8        1.74        1.62      1.42 o 
   2  -8   8        0.00        0.00      1.42 o 
   3  -8   8        0.91        0.00      1.22 o 
   4  -8   8        5.64        8.57      1.21 o 
  -3  -7   8       24.92       23.70      2.63 o 
  -2  -7   8        5.07        7.50      1.82 o 
  -1  -7   8       29.66       29.58      2.63 o 
   0  -7   8       16.21       13.57      2.03 o 
   1  -7   8       18.93       17.42      2.23 o 
   2  -7   8       74.49       69.08      3.85 o 
   3  -7   8        7.43        6.74      1.15 o 
   4  -7   8       10.02       16.25      1.52 o 
   5  -7   8       48.70       49.83      3.44 o 
  -4  -6   8        8.28        8.31      1.82 o 
  -3  -6   8      159.23      161.66      7.09 o 
  -2  -6   8      247.84      238.23      9.32 o 
  -1  -6   8       13.97       17.83      2.23 o 
   0  -6   8       55.87       55.71      3.24 o 
   1  -6   8        8.64        7.06      0.92 o 
   2  -6   8        7.60        9.08      1.07 o 
   3  -6   8       55.40       46.53      2.01 o 
   4  -6   8       17.15       16.14      1.36 o 
   5  -6   8       11.86       11.55      1.82 o 
   6  -6   8        6.32        5.67      1.82 o 
  -5  -5   8        2.86        5.02      0.97 o 
  -4  -5   8        1.09        0.41      1.42 o 
  -3  -5   8        1.98        2.84      1.42 o 
  -2  -5   8       95.72       93.39      4.46 o 
  -1  -5   8      511.15      500.57     17.62 o 
   0  -5   8       32.40       28.41      1.50 o 
   1  -5   8        2.99        2.95      0.72 o 
   2  -5   8       13.46        9.87      1.07 o 
   3  -5   8       16.34       11.98      1.07 o 
   4  -5   8       42.78       39.39      1.85 o 
   5  -5   8        1.91        1.01      1.22 o 
   6  -5   8        2.20        1.82      1.42 o 
  -6  -4   8      118.87      111.01      4.86 o 
  -5  -4   8       80.74       85.29      5.27 o 
  -4  -4   8        1.77        1.42      1.22 o 
  -3  -4   8        0.82        2.63      1.22 o 
  -2  -4   8       97.59       95.82      4.46 o 
  -1  -4   8      479.62      470.57     11.46 o 
   0  -4   8      195.90      191.94      7.50 o 
   1  -4   8        2.82        1.86      0.78 o 
   2  -4   8      268.07      296.86      7.59 o 
   3  -4   8      238.60      251.78      6.66 o 
   4  -4   8       29.22       28.01      1.56 o 
   5  -4   8        0.01        0.02      0.81 o 
   6  -4   8        0.00        0.00      1.22 o 
  -6  -3   8       45.90       47.40      2.84 o 
  -5  -3   8       10.16       10.39      1.07 o 
  -4  -3   8        9.01        9.72      1.42 o 
  -3  -3   8       17.34       20.66      1.82 o 
  -2  -3   8      250.98      243.97      6.23 o 
  -1  -3   8      142.66      142.60      3.94 o 
   0  -3   8      204.72      232.15      8.31 o 
   1  -3   8       75.68       91.10      2.79 o 
   2  -3   8      262.14      269.83      9.93 o 
   3  -3   8        9.36        9.93      1.62 o 
   4  -3   8       23.06       26.13      2.23 o 
   5  -3   8        7.79        4.25      1.62 o 
   6  -3   8        2.01        3.44      1.62 o 
  -7  -2   8        3.19        4.86      1.22 o 
  -6  -2   8        8.06        7.50      1.22 o 
  -5  -2   8       49.17       50.18      1.93 o 
  -4  -2   8       15.23       16.61      1.62 o 
  -3  -2   8      119.60      126.93      3.51 o 
  -2  -2   8        8.02       11.24      0.86 o 
  -1  -2   8      638.56      671.18     16.04 o 
   0  -2   8      104.73      103.92      4.25 o 
   1  -2   8       63.98       65.43      3.04 o 
   2  -2   8      179.14      203.39      7.70 o 
   3  -2   8       38.17       34.44      2.63 o 
   4  -2   8      401.10      455.39     16.21 o 
   5  -2   8        5.42        6.08      1.62 o 
   6  -2   8       11.13       10.94      2.03 o 
  -7  -1   8        4.13        3.24      1.22 o 
  -6  -1   8       11.19       12.76      1.42 o 
  -5  -1   8       79.83       83.18      2.06 o 
  -4  -1   8      136.11      139.96      3.07 o 
  -3  -1   8       36.85       45.03      1.72 o 
  -2  -1   8       21.89       16.61      1.42 o 
  -1  -1   8      133.47      130.05      5.06 o 
   0  -1   8      181.47      239.04      8.71 o 
   1  -1   8        3.60        3.65      0.81 o 
   2  -1   8       12.05        0.00      0.41 o 
   3  -1   8        9.42       10.53      1.62 o 
   4  -1   8        0.06        3.24      1.42 o 
   5  -1   8       55.63       53.28      3.44 o 
   6  -1   8        3.02        2.84      1.62 o 
  -7   0   8       11.08       10.53      1.42 o 
  -6   0   8        1.99        1.11      0.57 o 
  -5   0   8       12.85       12.36      0.77 o 
  -4   0   8       68.79       76.90      1.90 o 
  -3   0   8        1.86        4.66      1.01 o 
  -2   0   8      245.55      260.92      9.52 o 
  -1   0   8      455.56      529.74     18.23 o 
   0   0   8      183.28      227.70      8.31 o 
   1   0   8        6.10        0.00      0.20 o 
   3   0   8      146.35      143.22      5.87 o 
   4   0   8       64.26       63.61      3.44 o 
   5   0   8        8.99        6.69      1.82 o 
   6   0   8       17.29       17.02      2.23 o 
  -7   1   8       29.34       32.55      2.63 o 
  -6   1   8      123.20      114.37      3.55 o 
  -5   1   8       91.99       88.23      2.62 o 
  -4   1   8       18.59       22.82      1.12 o 
  -3   1   8       29.42       30.76      2.03 o 
  -2   1   8       97.70      117.49      4.86 o 
  -1   1   8      303.72      281.49      7.16 o 
   0   1   8       61.10        0.20      0.20 o 
   1   1   8        5.16        2.03      0.81 o 
   2   1   8       15.14       15.60      1.62 o 
   3   1   8       15.57       19.85      1.82 o 
   4   1   8        2.23        2.84      1.22 o 
   5   1   8        4.00        3.65      1.42 o 
   6   1   8       22.19       23.09      2.43 o 
  -8   2   8       13.39       10.20      1.32 o 
  -7   2   8       46.12       44.27      1.99 o 
  -6   2   8        4.64        6.20      1.62 o 
  -5   2   8       31.57       32.42      1.41 o 
  -4   2   8        5.57        4.27      0.63 o 
  -3   2   8       18.76       20.55      1.62 o 
  -2   2   8       51.50       53.48      1.72 o 
   0   2   8      351.68      387.33     13.57 o 
   1   2   8       60.24       70.50      3.24 o 
   2   2   8       13.45        9.93      1.42 o 
   3   2   8        8.28        8.31      1.42 o 
   4   2   8       64.15       67.46      3.65 o 
   5   2   8        0.08        0.00      1.42 o 
  -7   3   8       18.64       15.83      1.42 o 
  -6   3   8        3.54        4.01      0.67 o 
  -5   3   8       50.75       53.37      1.90 o 
  -4   3   8       34.52       35.13      1.62 o 
  -3   3   8       14.92       11.75      1.42 o 
  -1   3   8      472.70      487.93     12.03 o 
   0   3   8      361.69      372.47      9.38 o 
   1   3   8      548.20      525.78     12.96 o 
   2   3   8      193.08      188.06      5.23 o 
   3   3   8       33.00       33.73      1.72 o 
   4   3   8       12.20       16.14      1.36 o 
   5   3   8        0.37        0.00      1.42 o 
  -7   4   8        0.12        0.81      1.22 o 
  -6   4   8        3.32        4.86      1.42 o 
  -5   4   8        0.34        0.20      0.81 o 
  -4   4   8      153.33      137.55      5.87 o 
  -3   4   8      167.25      160.04      6.48 o 
  -2   4   8        7.78       11.40      1.32 o 
  -1   4   8      252.58      231.27      6.16 o 
   0   4   8        3.15        3.31      0.78 o 
   1   4   8       21.95       22.84      1.62 o 
   2   4   8        5.09        3.42      0.78 o 
   3   4   8        4.02        5.07      1.01 o 
   4   4   8       10.77       10.53      1.62 o 
  -7   5   8       19.64       19.65      2.23 o 
  -6   5   8        1.53        0.20      1.01 o 
  -5   5   8      183.51      175.23      7.29 o 
  -4   5   8       13.34       13.37      1.62 o 
  -3   5   8       11.44       10.02      1.32 o 
  -2   5   8      133.15      131.45      3.94 o 
  -1   5   8        9.31       12.40      1.32 o 
   0   5   8      573.07      588.41     14.54 o 
   1   5   8       37.25       41.73      1.86 o 
   2   5   8       52.35       44.99      2.07 o 
   3   5   8        4.80        6.28      1.42 o 
  -6   6   8        5.71        4.86      1.42 o 
  -5   6   8        4.71        7.29      1.42 o 
  -4   6   8       34.48       32.08      2.33 o 
  -3   6   8       50.74       44.31      1.93 o 
  -2   6   8       56.69       57.39      2.29 o 
  -1   6   8        0.04        0.30      0.57 o 
   0   6   8        0.81        2.33      0.72 o 
   1   6   8       18.70       18.08      1.36 o 
   2   6   8       32.18       37.68      2.84 o 
  -6   7   8        9.59       10.13      1.82 o 
  -5   7   8        1.98        2.63      1.22 o 
  -4   7   8        0.61        0.74      0.63 o 
  -3   7   8       22.48       26.75      1.58 o 
  -2   7   8       18.50       18.86      1.29 o 
  -1   7   8        6.42        6.65      0.92 o 
   0   7   8        0.01        0.00      0.63 o 
   1   7   8        3.07        3.65      1.22 o 
  -4   8   8        2.98        2.63      1.22 o 
  -3   8   8        5.83        7.53      1.22 o 
  -2   8   8       36.94       39.91      2.01 o 
  -1   8   8       32.52       30.25      1.79 o 
   0  -8   9        0.84        0.61      1.62 o 
   1  -8   9        0.33        0.00      1.62 o 
   2  -8   9       15.05       16.21      2.43 o 
  -2  -7   9        4.74        6.08      1.82 o 
  -1  -7   9       32.57       30.79      2.84 o 
   0  -7   9       29.90       32.82      2.63 o 
   1  -7   9       18.31       16.00      2.23 o 
   2  -7   9        0.25        0.00      1.42 o 
   3  -7   9        4.76        9.63      1.15 o 
   4  -7   9        0.64        0.37      0.92 o 
  -3  -6   9       12.57       13.98      2.23 o 
  -2  -6   9       14.02       17.83      2.23 o 
  -1  -6   9       18.76       21.07      2.23 o 
   0  -6   9       50.71       43.15      2.84 o 
   1  -6   9       20.44       18.43      2.03 o 
   2  -6   9        0.02        0.00      0.86 o 
   3  -6   9        4.00        6.37      2.13 o 
   4  -6   9        0.01        1.01      0.86 o 
   5  -6   9        0.11        1.22      1.42 o 
  -4  -5   9        4.46        2.63      1.42 o 
  -3  -5   9      181.38      187.79      7.70 o 
  -2  -5   9       40.14       39.91      2.84 o 
  -1  -5   9       18.73       17.22      2.03 o 
   0  -5   9       10.62       10.16      1.07 o 
   1  -5   9        0.51        0.76      0.78 o 
   2  -5   9       61.67       60.50      2.29 o 
   3  -5   9       23.71       20.49      1.43 o 
   4  -5   9       18.54       16.29      1.36 o 
   5  -5   9        7.00        5.86      1.12 o 
   6  -5   9       27.54       27.35      2.63 o 
  -5  -4   9        0.68        2.23      0.82 o 
  -4  -4   9       59.35       54.49      3.24 o 
  -3  -4   9       53.60       48.62      2.84 o 
  -2  -4   9       89.56       84.88      4.05 o 
  -1  -4   9        8.35        7.51      0.92 o 
   0  -4   9       23.85       28.77      1.72 o 
   1  -4   9       32.89       34.79      1.64 o 
   2  -4   9      116.07      111.89      4.36 o 
   3  -4   9      206.99      197.98      5.44 o 
   4  -4   9       22.98       20.85      1.41 o 
   5  -4   9        9.51        8.30      1.11 o 
   6  -4   9        1.07        2.43      1.62 o 
  -6  -3   9        0.01        1.01      0.81 o 
  -5  -3   9        0.23        0.00      0.71 o 
  -4  -3   9        6.18        8.31      1.42 o 
  -3  -3   9        4.14        3.44      1.22 o 
  -2  -3   9      170.99      174.20      4.72 o 
  -1  -3   9      137.97      147.83      4.15 o 
   0  -3   9       32.47       32.85      1.58 o 
   1  -3   9       94.53      104.96      3.15 o 
   2  -3   9        9.11        8.10      1.42 o 
   3  -3   9       44.93       47.20      2.84 o 
   4  -3   9       41.15       36.06      2.84 o 
   5  -3   9        0.16        1.01      1.42 o 
   6  -3   9        6.82       10.94      2.03 o 
  -6  -2   9       18.30       17.42      1.82 o 
  -5  -2   9       10.79        8.91      0.92 o 
  -4  -2   9       58.23       60.37      3.04 o 
  -3  -2   9      373.01      394.01      9.81 o 
  -2  -2   9       63.30       65.74      2.22 o 
  -1  -2   9      223.04      235.28      6.09 o 
   0  -2   9      331.39      366.06     12.96 o 
   1  -2   9       58.90       64.62      3.04 o 
   2  -2   9      420.67      452.36     16.00 o 
   3  -2   9       74.86       83.46      4.05 o 
   4  -2   9        9.77        7.90      1.62 o 
   5  -2   9        9.85       11.55      2.03 o 
   6  -2   9        1.54        0.81      1.62 o 
  -7  -1   9        5.18        4.05      1.22 o 
  -6  -1   9        2.05        1.22      1.01 o 
  -5  -1   9        8.21        7.90      1.22 o 
  -4  -1   9        4.96        5.75      0.58 o 
  -3  -1   9       11.20       12.63      1.72 o 
  -2  -1   9      130.03      119.52      4.86 o 
  -1  -1   9      127.85      144.64      5.67 o 
   0  -1   9      126.06      130.05      5.27 o 
   1  -1   9        0.73        0.00      0.81 o 
   2  -1   9      117.37      134.51      5.47 o 
   3  -1   9       69.94       74.95      3.85 o 
   4  -1   9      178.65      175.84      7.29 o 
   5  -1   9       29.24       27.75      2.63 o 
   6  -1   9        2.91        5.67      1.82 o 
  -7   0   9        9.87        9.52      1.42 o 
  -6   0   9        5.24        4.46      1.01 o 
  -5   0   9       14.45       13.11      1.07 o 
  -4   0   9        8.83       10.04      0.74 o 
  -3   0   9       11.62       14.59      1.42 o 
  -2   0   9      100.08       96.98      3.04 o 
  -1   0   9      468.02      501.78     17.42 o 
   0   0   9       66.92       68.27      3.24 o 
   1   0   9       22.83       12.96      1.42 o 
   2   0   9        4.26        2.43      1.01 o 
   3   0   9       14.85       14.38      1.82 o 
   4   0   9       28.36       34.44      2.43 o 
   5   0   9        0.55        0.20      1.42 o 
   6   0   9        0.28        0.00      1.42 o 
  -7   1   9       34.85       28.57      1.92 o 
  -6   1   9       15.82       13.75      1.07 o 
  -5   1   9       16.80       16.44      1.07 o 
  -4   1   9       11.26        9.28      0.78 o 
  -3   1   9      284.51      298.87      7.09 o 
  -2   1   9        9.79       10.53      1.22 o 
  -1   1   9      158.49      140.39      5.67 o 
   0   1   9       32.00        0.41      0.41 o 
   1   1   9       23.00       30.18      2.23 o 
   2   1   9       16.53       15.40      1.62 o 
   3   1   9       22.67       18.64      2.03 o 
   4   1   9        0.00        0.00      1.22 o 
   5   1   9       17.23       13.98      2.03 o 
  -7   2   9      286.18      263.84      8.10 o 
  -6   2   9       88.25       81.28      2.62 o 
  -5   2   9       14.43       14.41      0.97 o 
  -4   2   9       28.11       31.13      1.31 o 
  -3   2   9        0.04        1.27      0.49 o 
  -2   2   9      143.54      154.01      3.84 o 
  -1   2   9        2.69        1.82      0.61 o 
   0   2   9       99.28      102.91      4.46 o 
   1   2   9      172.80      200.75      7.70 o 
   2   2   9      439.60      431.49     15.40 o 
   3   2   9       11.68       12.76      1.62 o 
   4   2   9        2.73        4.05      1.42 o 
   5   2   9        2.60        1.01      1.42 o 
  -7   3   9        0.04        0.61      1.01 o 
  -6   3   9       13.48       13.98      1.82 o 
  -5   3   9        7.37        6.69      1.42 o 
  -4   3   9       36.12       37.88      2.43 o 
  -3   3   9      149.66      153.55      6.28 o 
  -2   3   9       31.06       28.36      2.03 o 
  -1   3   9        0.05        1.62      1.01 o 
   0   3   9        1.39        3.85      1.01 o 
   1   3   9       51.07       52.44      2.07 o 
   2   3   9       37.91       41.02      1.86 o 
   3   3   9       29.78       30.59      2.43 o 
   4   3   9        2.44        0.00      1.22 o 
  -7   4   9        4.73        5.47      1.42 o 
  -6   4   9       22.30       25.73      2.23 o 
  -5   4   9        0.00        1.42      1.01 o 
  -4   4   9       17.52       15.80      1.82 o 
  -3   4   9        9.51       10.74      1.42 o 
  -2   4   9      119.52      114.86      5.06 o 
  -1   4   9      506.70      526.08     13.11 o 
   0   4   9      112.24      100.54      3.22 o 
   1   4   9        8.05        8.55      1.00 o 
   2   4   9       16.39       16.47      1.36 o 
   3   4   9       50.77       46.32      3.55 o 
   4   4   9       39.35       49.83      3.24 o 
  -7   5   9       42.60       41.12      3.04 o 
  -6   5   9       17.78       15.80      2.03 o 
  -5   5   9       12.22       12.76      1.82 o 
  -4   5   9        5.30        4.86      1.22 o 
  -3   5   9        3.56        5.00      0.86 o 
  -2   5   9      195.76      198.43      5.59 o 
  -1   5   9       36.52       28.23      2.94 o 
   0   5   9        0.02        0.36      0.63 o 
   1   5   9       11.60        7.51      1.00 o 
   2   5   9        9.08        9.63      1.32 o 
   3   5   9       58.01       58.95      3.65 o 
  -6   6   9        0.22        0.61      1.01 o 
  -5   6   9        2.23        1.01      1.01 o 
  -4   6   9        6.51        5.04      0.92 o 
  -3   6   9       11.81       15.38      1.42 o 
  -2   6   9        7.33        9.38      1.07 o 
  -1   6   9       49.41       46.80      2.07 o 
   0   6   9       85.42       79.43      2.85 o 
   1   6   9       62.23       63.82      2.50 o 
   2   6   9        8.76       10.33      1.82 o 
  -5   7   9        2.95        4.05      1.42 o 
  -4   7   9       15.97       14.59      2.03 o 
  -3   7   9       21.42       19.03      1.43 o 
  -2   7   9       10.68       11.31      1.21 o 
  -1   7   9       30.43       27.43      1.64 o 
   0   7   9       92.03       92.60      3.29 o 
  -1  -7  10        1.69        0.00      1.42 o 
   0  -7  10       32.83       32.41      2.84 o 
   1  -7  10        5.06        5.27      1.62 o 
   2  -7  10        4.64        3.24      1.42 o 
   3  -7  10        0.27        0.51      1.00 o 
  -3  -6  10       24.01       27.75      2.84 o 
  -2  -6  10       90.82       79.41      4.46 o 
  -1  -6  10       66.96       66.04      3.85 o 
   0  -6  10       18.23       17.42      2.03 o 
   1  -6  10        2.35        4.25      1.42 o 
   2  -6  10        1.15        2.42      0.92 o 
   3  -6  10       47.10       51.34      2.22 o 
   4  -6  10       10.00        7.99      1.21 o 
  -4  -5  10       44.74       51.25      3.44 o 
  -3  -5  10       85.83       89.34      4.66 o 
  -2  -5  10        6.33        4.86      1.42 o 
  -1  -5  10       30.84       30.39      2.43 o 
   0  -5  10       44.34       43.91      1.93 o 
   1  -5  10       55.03       47.98      2.07 o 
   2  -5  10       61.93       68.62      2.58 o 
   3  -5  10       65.36       70.90      3.85 o 
   4  -5  10        6.11        6.27      1.12 o 
   5  -5  10        4.57        5.67      1.82 o 
  -5  -4  10        9.95        9.32      1.42 o 
  -4  -4  10       18.48       19.04      2.23 o 
  -3  -4  10       15.25       16.61      2.03 o 
  -2  -4  10       37.17       35.05      2.43 o 
  -1  -4  10       38.90       38.13      1.64 o 
   0  -4  10        2.28        1.72      0.72 o 
   1  -4  10        0.48        0.10      0.72 o 
   2  -4  10       18.20       18.09      1.36 o 
   3  -4  10        0.16        0.00      0.78 o 
   4  -4  10       11.16       13.85      1.62 o 
   5  -4  10        1.57        3.30      0.86 o 
  -5  -3  10       12.56       11.95      1.62 o 
  -4  -3  10        9.33       13.57      1.82 o 
  -3  -3  10       49.30       55.10      3.04 o 
  -2  -3  10       32.48       29.30      1.50 o 
  -1  -3  10      227.60      229.54      6.09 o 
   0  -3  10      644.36      673.67     16.33 o 
   1  -3  10      345.48      373.15      9.45 o 
   2  -3  10      177.88      178.07      7.09 o 
   3  -3  10        3.35        3.24      1.42 o 
   4  -3  10        2.31        1.42      1.42 o 
   5  -3  10        6.69        7.09      1.82 o 
  -6  -2  10        0.09        0.41      0.81 o 
  -5  -2  10       30.51       33.43      2.03 o 
  -4  -2  10       70.87       63.20      3.24 o 
  -3  -2  10        2.88        3.47      1.22 o 
  -2  -2  10       20.75       26.81      2.13 o 
  -1  -2  10      145.50      131.07      5.27 o 
   0  -2  10       89.33       94.81      4.25 o 
   1  -2  10       48.60       51.66      2.84 o 
   2  -2  10       72.11       93.79      4.46 o 
   3  -2  10       68.13       66.04      3.65 o 
   4  -2  10        1.65        0.20      1.42 o 
   5  -2  10        6.76        2.63      1.62 o 
  -6  -1  10        1.08        0.00      0.81 o 
  -5  -1  10        3.63        3.04      1.01 o 
  -4  -1  10        1.86        1.58      0.50 o 
  -3  -1  10       86.27       87.54      2.72 o 
  -2  -1  10       14.13       16.81      1.62 o 
  -1  -1  10        4.94        3.44      1.01 o 
   0  -1  10       35.09       30.79      2.23 o 
   1  -1  10        6.06        8.71      1.42 o 
   2  -1  10      483.84      569.65     19.85 o 
   3  -1  10       14.01       14.79      1.82 o 
   4  -1  10       10.15        6.69      1.62 o 
   5  -1  10        0.01        0.00      1.42 o 
  -7   0  10       44.64       43.15      2.63 o 
  -6   0  10        3.88        4.25      1.01 o 
  -5   0  10        0.00        0.10      0.57 o 
  -4   0  10       37.11       40.99      1.69 o 
  -3   0  10       88.48       90.96      4.05 o 
  -2   0  10      140.34      160.24      6.28 o 
  -1   0  10       19.43       22.28      1.82 o 
   0   0  10       53.26       53.89      2.84 o 
   1   0  10       72.06       84.07      4.05 o 
   2   0  10       98.17       85.89      4.05 o 
   3   0  10      132.14      132.08      5.67 o 
   4   0  10        0.77        0.00      1.22 o 
   5   0  10        3.16        1.42      1.62 o 
  -7   1  10       12.04        8.71      1.42 o 
  -6   1  10       95.73       92.69      2.91 o 
  -5   1  10        8.89       10.22      0.92 o 
  -4   1  10        0.97        1.19      0.49 o 
  -3   1  10        0.47        1.62      0.49 o 
  -2   1  10       46.61       60.77      3.24 o 
  -1   1  10       13.46       23.70      2.03 o 
   0   1  10        2.47        3.85      1.01 o 
   1   1  10       22.40       17.22      1.82 o 
   2   1  10       11.70        9.52      1.42 o 
   3   1  10       82.37       80.42      4.05 o 
   4   1  10       23.61       25.12      2.43 o 
   5   1  10       11.67       10.33      2.03 o 
  -7   2  10       17.05       18.89      1.41 o 
  -6   2  10        2.65        1.35      0.63 o 
  -5   2  10        6.33        5.67      1.22 o 
  -4   2  10        2.66        3.65      1.01 o 
  -3   2  10       41.08       41.93      2.63 o 
  -2   2  10      143.93      153.55      6.28 o 
  -1   2  10      126.21      128.84      5.47 o 
   0   2  10       49.80       49.63      2.84 o 
   1   2  10        6.25        3.44      1.01 o 
   2   2  10        0.93        1.01      1.01 o 
   3   2  10        1.29        3.44      1.22 o 
   4   2  10       59.51       62.60      3.65 o 
  -7   3  10        3.34        1.62      1.22 o 
  -6   3  10        3.00        3.24      1.22 o 
  -5   3  10        0.73        0.41      1.01 o 
  -4   3  10        0.20        0.00      0.81 o 
  -3   3  10        5.73        6.48      1.22 o 
  -2   3  10       13.79       19.65      1.82 o 
  -1   3  10      154.78      133.30      5.47 o 
   0   3  10      230.77      235.60      8.91 o 
   1   3  10       18.86       16.61      1.82 o 
   2   3  10       42.82       40.92      2.63 o 
   3   3  10        1.17        1.42      1.22 o 
   4   3  10        0.84        0.00      1.22 o 
  -6   4  10        4.00        2.43      1.22 o 
  -5   4  10        6.63        7.90      1.62 o 
  -4   4  10       62.94       63.81      3.44 o 
  -3   4  10       51.86       50.04      3.04 o 
  -2   4  10      101.58      101.69      4.66 o 
  -1   4  10        1.08        1.64      0.71 o 
   0   4  10        0.05        0.00      0.71 o 
   1   4  10       75.07       81.36      2.93 o 
   2   4  10       39.91       39.05      4.25 o 
   3   4  10        3.80        3.65      1.42 o 
  -6   5  10       38.32       35.05      2.84 o 
  -5   5  10       15.00       12.15      1.82 o 
  -4   5  10       10.51       12.15      1.82 o 
  -3   5  10      145.61      131.68      5.87 o 
  -2   5  10       44.48       51.52      2.15 o 
  -1   5  10        0.20        0.14      0.58 o 
   0   5  10       43.13       42.39      1.93 o 
   1   5  10       38.51       39.66      1.93 o 
   2   5  10       72.62       74.73      2.85 o 
  -5   6  10        0.05        0.00      0.81 o 
  -4   6  10        1.21        0.81      1.01 o 
  -3   6  10        1.49        0.10      0.57 o 
  -2   6  10      179.15      178.27      5.30 o 
  -1   6  10        0.01        0.81      0.72 o 
   0   6  10        2.94        4.41      0.86 o 
   1   6  10       44.65       44.77      2.15 o 
  -4   7  10        0.51        1.01      1.22 o 
  -3   7  10        0.24        1.01      0.72 o 
  -2   7  10       11.86       11.23      1.29 o 
  -1   7  10       17.62       18.89      1.50 o 
   1  -7  11        1.75        0.00      1.42 o 
  -2  -6  11       10.23        9.32      2.03 o 
  -1  -6  11        3.47        3.85      1.62 o 
   0  -6  11        3.73        1.62      1.42 o 
   1  -6  11        1.00        2.03      1.42 o 
   2  -6  11        5.77        2.53      1.00 o 
   3  -6  11        0.00        0.00      0.92 o 
  -3  -5  11        3.78        3.44      1.62 o 
  -2  -5  11       29.17       27.35      2.43 o 
  -1  -5  11        0.20        0.00      1.01 o 
   0  -5  11       29.73       34.84      2.63 o 
   1  -5  11       35.30       42.74      2.07 o 
   2  -5  11        0.64        0.30      0.86 o 
   3  -5  11        1.57        0.00      0.82 o 
   4  -5  11        7.29       11.86      1.36 o 
  -4  -4  11        0.13        0.00      1.22 o 
  -3  -4  11        6.64        0.61      1.42 o 
  -2  -4  11       14.21       10.53      1.62 o 
  -1  -4  11        0.03        0.00      1.01 o 
   0  -4  11        3.65        3.69      0.86 o 
   1  -4  11       57.43       55.57      2.22 o 
   2  -4  11      115.16      116.03      3.72 o 
   3  -4  11       32.52       32.18      1.75 o 
   4  -4  11       33.44       32.29      1.75 o 
   5  -4  11        5.01        5.74      1.01 o 
  -5  -3  11        5.23        5.27      1.22 o 
  -4  -3  11        0.65        2.03      1.22 o 
  -3  -3  11       57.48       55.71      3.24 o 
  -2  -3  11       20.93       21.52      1.36 o 
  -1  -3  11        6.60        7.41      0.92 o 
   0  -3  11       13.39       14.39      1.15 o 
   1  -3  11       57.17       57.27      2.33 o 
   2  -3  11       12.57       11.95      1.82 o 
   3  -3  11       50.07       53.08      3.44 o 
   4  -3  11       11.54       11.55      2.03 o 
   5  -3  11        1.83        0.81      1.62 o 
  -5  -2  11        6.69        6.28      1.22 o 
  -4  -2  11       13.95       14.18      1.82 o 
  -3  -2  11        2.21        3.36      0.78 o 
  -2  -2  11      260.17      264.63      6.95 o 
  -1  -2  11      165.34      183.74      7.09 o 
   0  -2  11        2.12        3.24      1.01 o 
   1  -2  11        5.40        4.46      1.22 o 
   2  -2  11       33.81       35.45      2.63 o 
   3  -2  11       85.86       81.64      4.05 o 
   4  -2  11       40.40       43.15      3.04 o 
   5  -2  11        8.73        6.69      1.82 o 
  -6  -1  11       17.96       18.23      1.82 o 
  -5  -1  11       59.66       61.79      3.04 o 
  -4  -1  11        1.75        3.18      0.54 o 
  -3  -1  11        0.17        0.10      0.57 o 
  -2  -1  11        1.52        0.81      0.81 o 
  -1  -1  11       41.47       38.08      2.43 o 
   0  -1  11      276.05      296.57     10.94 o 
   1  -1  11       22.73       22.69      2.03 o 
   2  -1  11       87.45       92.98      4.46 o 
   3  -1  11       68.03       67.05      3.85 o 
   4  -1  11       40.92       35.65      3.04 o 
   5  -1  11       17.00       23.90      2.63 o 
  -6   0  11        4.37        3.85      1.01 o 
  -5   0  11        1.13        1.40      0.63 o 
  -4   0  11        0.03        0.61      0.42 o 
  -3   0  11        0.31        0.00      0.61 o 
  -2   0  11        4.84        9.93      1.42 o 
  -1   0  11       33.80       28.16      2.03 o 
   0   0  11       31.86       33.02      2.23 o 
   1   0  11       50.09       55.10      3.04 o 
   2   0  11       59.26       59.76      3.44 o 
   3   0  11       13.20       10.13      1.62 o 
   4   0  11       10.71       13.37      2.03 o 
   5   0  11        1.28        0.00      1.62 o 
  -6   1  11        0.00        0.00      0.91 o 
  -5   1  11        0.40        0.00      0.51 o 
  -4   1  11       12.32       12.21      0.97 o 
  -3   1  11       16.06       17.22      1.62 o 
  -2   1  11       12.12       11.34      1.42 o 
  -1   1  11       71.59       73.33      3.65 o 
   0   1  11      140.32      133.09      5.67 o 
   1   1  11      112.37      110.40      4.86 o 
   2   1  11       51.78       62.19      3.44 o 
   3   1  11        2.33        0.20      1.22 o 
   4   1  11       10.87       16.21      2.23 o 
  -6   2  11       17.33       17.62      2.03 o 
  -5   2  11       53.60       52.06      3.24 o 
  -4   2  11        3.13        2.43      1.01 o 
  -3   2  11       39.00       40.11      2.63 o 
  -2   2  11        0.63        0.10      0.57 o 
  -1   2  11       18.65       17.42      1.82 o 
   0   2  11      108.10      110.61      4.86 o 
   1   2  11        4.11        5.87      1.42 o 
   2   2  11        5.19        1.62      1.22 o 
   3   2  11       69.49       59.56      3.44 o 
   4   2  11        9.76       11.95      2.03 o 
  -6   3  11       22.87       26.74      2.43 o 
  -5   3  11        1.00        1.22      1.01 o 
  -4   3  11       12.99       15.80      1.82 o 
  -3   3  11        6.46        5.67      1.22 o 
  -2   3  11       64.01       56.72      3.24 o 
  -1   3  11       53.53       54.29      3.04 o 
   0   3  11       95.17       94.20      4.46 o 
   1   3  11        0.12        0.20      1.01 o 
   2   3  11       40.83       48.01      3.04 o 
   3   3  11       12.25       13.78      2.03 o 
  -6   4  11       12.79       17.22      2.23 o 
  -5   4  11       41.12       38.49      2.84 o 
  -4   4  11        3.78        3.04      1.22 o 
  -3   4  11       20.32       20.26      2.03 o 
  -2   4  11       64.04       59.15      3.44 o 
  -1   4  11       15.16       17.42      1.82 o 
   0   4  11       14.28       12.96      1.82 o 
   1   4  11        2.16        3.44      1.22 o 
   2   4  11        8.49        9.12      1.62 o 
  -5   5  11       11.12       13.37      2.03 o 
  -4   5  11        0.07        0.00      1.01 o 
  -3   5  11       56.09       62.80      3.65 o 
  -2   5  11       41.50       38.69      2.63 o 
  -1   5  11       82.97       81.23      4.05 o 
   0   5  11       30.82       31.10      1.79 o 
   1   5  11       11.76        8.10      1.15 o 
  -4   6  11       19.24       19.65      2.43 o 
  -3   6  11        5.46        5.67      1.42 o 
  -2   6  11       14.32       14.55      1.36 o 
  -1   6  11       18.62       21.43      1.64 o 
   0   6  11       14.11       13.99      1.43 o 
   0  -6  12        0.00        0.61      1.42 o 
   1  -6  12       19.63       20.46      2.43 o 
   2  -6  12       27.82       30.18      1.99 o 
  -2  -5  12        0.11        1.22      1.42 o 
  -1  -5  12       15.68       16.61      2.03 o 
   0  -5  12        6.76        7.09      1.62 o 
   1  -5  12        0.26        0.00      0.86 o 
   2  -5  12        1.33        0.22      1.52 o 
   3  -5  12        5.65        2.07      0.92 o 
  -3  -4  12       23.66       25.12      2.43 o 
  -2  -4  12        3.52        3.04      1.42 o 
  -1  -4  12        0.66        0.00      1.01 o 
   0  -4  12       64.07       74.24      3.55 o 
   1  -4  12       51.44       53.84      2.63 o 
   2  -4  12        2.15        0.17      0.78 o 
   3  -4  12       12.64       19.55      1.56 o 
   4  -4  12       36.13       43.02      2.13 o 
  -4  -3  12        8.93        9.93      1.82 o 
  -3  -3  12        9.51        8.91      1.62 o 
  -2  -3  12        9.35        9.81      1.07 o 
  -1  -3  12       81.40       84.59      2.86 o 
   0  -3  12       61.66       58.86      2.29 o 
   1  -3  12        6.95        6.40      0.92 o 
   2  -3  12       12.25       14.38      2.03 o 
   3  -3  12        0.04        0.00      1.22 o 
   4  -3  12        0.20        0.00      1.42 o 
  -5  -2  12        0.29        0.00      0.81 o 
  -4  -2  12       63.51       59.36      3.44 o 
  -3  -2  12       39.58       45.35      2.84 o 
  -2  -2  12       87.50      102.70      3.22 o 
  -1  -2  12       34.19       43.35      2.63 o 
   0  -2  12       35.89       47.40      2.84 o 
   1  -2  12      132.74      135.73      5.87 o 
   2  -2  12       46.78       42.74      3.04 o 
   3  -2  12        2.54        1.62      1.42 o 
   4  -2  12        6.02        1.82      1.62 o 
  -5  -1  12        0.69        0.61      0.81 o 
  -4  -1  12        0.26        0.06      0.44 o 
  -3  -1  12       55.91       55.30      2.15 o 
  -2  -1  12       21.82       26.34      2.03 o 
  -1  -1  12        0.34        1.42      1.01 o 
   0  -1  12      309.75      342.96     12.56 o 
   1  -1  12        1.47        0.61      1.01 o 
   2  -1  12       33.89       28.97      2.43 o 
   3  -1  12       58.28       46.19      3.24 o 
   4  -1  12       17.96       16.41      2.43 o 
  -6   0  12        4.64        4.46      1.22 o 
  -5   0  12        3.52        3.51      0.78 o 
  -4   0  12        0.05        1.09      0.73 o 
  -3   0  12        0.77        0.00      0.81 o 
  -2   0  12       25.93       27.96      2.03 o 
  -1   0  12        1.98        2.84      1.01 o 
   0   0  12        1.30        6.28      1.42 o 
   1   0  12       40.59       41.93      2.63 o 
   2   0  12        7.90       10.74      1.62 o 
   3   0  12       25.82       29.17      2.43 o 
   4   0  12       18.29       17.42      2.43 o 
  -6   1  12        7.78       10.33      1.62 o 
  -5   1  12       14.35       14.59      1.82 o 
  -4   1  12       69.80       72.52      3.85 o 
  -3   1  12        0.48        0.14      0.63 o 
  -2   1  12       30.79       25.73      2.03 o 
  -1   1  12       17.04       18.64      1.82 o 
   0   1  12       12.97       12.15      1.62 o 
   1   1  12        0.28        0.00      1.01 o 
   2   1  12       16.08       19.24      2.23 o 
   3   1  12       51.27       50.24      3.24 o 
  -6   2  12        5.63        7.09      1.62 o 
  -5   2  12       11.47       12.76      1.82 o 
  -4   2  12       19.57       21.47      2.03 o 
  -3   2  12        0.15        0.20      1.01 o 
  -2   2  12        0.01        0.00      0.81 o 
  -1   2  12        0.08        0.20      0.81 o 
   0   2  12        0.65        0.20      0.81 o 
   1   2  12       56.31       53.89      3.24 o 
   2   2  12        0.67        0.00      1.01 o 
   3   2  12        5.60        4.66      1.42 o 
  -5   3  12        0.05        0.00      1.01 o 
  -4   3  12       35.26       39.30      2.84 o 
  -3   3  12       11.11       10.33      1.62 o 
  -2   3  12        0.00        0.20      0.81 o 
  -1   3  12        0.91        1.22      1.01 o 
   0   3  12        8.49        9.72      1.62 o 
   1   3  12        2.10        1.22      1.01 o 
   2   3  12       27.83       24.11      2.23 o 
  -5   4  12        0.36        0.20      1.22 o 
  -4   4  12        0.72        0.41      1.01 o 
  -3   4  12       47.65       43.15      3.04 o 
  -2   4  12      138.33      151.36      4.65 o 
  -1   4  12        0.55        1.62      1.01 o 
   0   4  12       10.76       12.15      1.82 o 
   1   4  12        6.45        4.25      1.42 o 
  -4   5  12       44.58       51.66      3.44 o 
  -3   5  12        6.43        7.09      1.62 o 
  -2   5  12        2.94        2.73      0.86 o 
  -1   5  12        0.00        0.61      1.01 o 
   0   5  12        7.96        9.32      1.62 o 
  -1  -5  13        9.36       11.75      1.82 o 
   0  -5  13        0.55        0.00      1.22 o 
   1  -5  13        6.60        5.78      1.15 o 
  -2  -4  13        5.99        7.70      1.62 o 
  -1  -4  13        0.17        1.01      1.22 o 
   0  -4  13       28.29       29.58      1.72 o 
   1  -4  13        3.05        3.70      0.92 o 
   2  -4  13       16.39       19.73      1.56 o 
  -3  -3  13        0.15        0.00      1.22 o 
  -2  -3  13       12.19       10.13      1.62 o 
  -1  -3  13       84.37       81.72      2.93 o 
   0  -3  13       29.64       30.56      1.72 o 
   1  -3  13        3.23        4.38      1.82 o 
   2  -3  13        0.21        0.20      1.42 o 
   3  -3  13        0.01        0.00      1.42 o 
  -4  -2  13        0.45        2.23      1.42 o 
  -3  -2  13        0.12        0.00      0.63 o 
  -2  -2  13        0.15        2.63      0.72 o 
  -1  -2  13        1.08        1.62      1.01 o 
   0  -2  13       31.23       31.60      2.43 o 
   1  -2  13        5.05        4.66      1.42 o 
   2  -2  13        0.01        0.00      1.22 o 
   3  -2  13       30.81       36.46      2.84 o 
  -4  -1  13       77.88       86.03      2.29 o 
  -3  -1  13       47.01       55.95      2.29 o 
  -2  -1  13        8.15        9.32      1.42 o 
  -1  -1  13        8.38        5.87      1.42 o 
   0  -1  13       28.14       37.48      2.63 o 
   1  -1  13       50.44       49.02      3.04 o 
   2  -1  13        3.38        3.24      1.42 o 
   3  -1  13        2.88        6.08      1.82 o 
  -5   0  13        4.13        2.94      0.86 o 
  -4   0  13       12.45       17.26      4.56 o 
  -3   0  13       30.67       34.84      2.43 o 
  -2   0  13       13.93       16.41      1.82 o 
  -1   0  13        3.61        2.23      1.01 o 
   0   0  13       89.52       94.81      4.46 o 
   1   0  13       80.24       71.91      3.85 o 
   2   0  13       36.60       30.99      2.43 o 
   3   0  13        0.03        0.00      1.22 o 
  -5   1  13        0.07        0.00      1.01 o 
  -4   1  13        0.79        1.92      0.72 o 
  -3   1  13        0.01        0.20      1.01 o 
  -2   1  13        2.61        4.66      1.22 o 
  -1   1  13        2.28        0.00      1.01 o 
   0   1  13        2.63        2.63      1.22 o 
   1   1  13        0.18        0.00      1.01 o 
   2   1  13       11.17        9.12      1.62 o 
   3   1  13        0.11        0.00      1.42 o 
  -5   2  13        1.50        1.22      1.22 o 
  -4   2  13       14.44       14.18      1.82 o 
  -3   2  13       14.48       12.76      1.62 o 
  -2   2  13       28.24       27.55      2.23 o 
  -1   2  13       20.15       21.68      2.03 o 
   0   2  13        0.07        0.00      1.01 o 
   1   2  13       53.46       49.02      3.24 o 
   2   2  13       25.78       32.61      2.63 o 
  -4   3  13        0.05        0.00      1.01 o 
  -3   3  13        1.54        2.03      1.22 o 
  -2   3  13       64.54       63.61      3.65 o 
  -1   3  13        8.94       10.74      1.62 o 
   0   3  13       16.21       19.24      2.23 o 
   1   3  13        1.59        1.82      1.22 o 
  -4   4  13       17.62       18.03      2.23 o 
  -3   4  13       41.72       45.38      3.24 o 
  -2   4  13       18.93       20.06      2.23 o 
  -1   4  13        4.25        4.05      1.42 o 
   0   4  13        1.68        1.22      1.22 o 
  -2  -3  14       17.97       25.52      2.43 o 
  -1  -3  14       11.07       14.66      2.03 o 
   0  -3  14        0.69        0.00      1.11 o 
   1  -3  14        6.45        9.18      2.03 o 
  -3  -2  14      106.87      104.53      5.06 o 
  -2  -2  14      106.69      115.58      3.72 o 
  -1  -2  14        1.48        2.71      1.42 o 
   0  -2  14        2.67        1.62      1.22 o 
   1  -2  14        0.18        0.00      1.22 o 
   2  -2  14        1.49        0.00      1.22 o 
  -3  -1  14        0.02        0.61      2.03 o 
  -2  -1  14       10.84       15.19      1.82 o 
  -1  -1  14       50.58       60.37      3.44 o 
   0  -1  14        8.48       13.37      1.82 o 
   1  -1  14       22.81       15.80      2.03 o 
   2  -1  14       29.94       30.99      2.63 o 
  -4   0  14        1.35        3.17      2.53 o 
  -3   0  14        0.01        0.00      0.81 o 
  -2   0  14       73.23       81.44      4.05 o 
  -1   0  14        1.65        1.01      1.01 o 
   0   0  14        2.00        3.44      1.22 o 
   1   0  14        3.19        1.42      1.22 o 
   2   0  14        0.29        0.81      1.22 o 
  -4   1  14        4.74        5.47      1.42 o 
  -3   1  14        0.16        0.00      1.01 o 
  -2   1  14        7.21        9.32      1.62 o 
  -1   1  14       22.15       26.13      2.23 o 
   0   1  14        0.34        0.81      1.01 o 
   1   1  14        0.01        0.00      1.22 o 
  -4   2  14       23.27       25.00      1.92 o 
  -3   2  14        7.80       11.75      1.82 o 
  -2   2  14        4.31        7.90      1.62 o 
  -1   2  14        9.92        8.10      1.62 o 
   0   2  14        0.48        1.42      1.22 o 
   1   2  14        1.99        0.00      1.22 o 
  -3   3  14       12.28       13.17      1.82 o 
  -2   3  14        3.22        0.81      1.22 o 
  -1   3  14       24.54       27.55      2.43 o 
  -1  -1  15       24.05       22.89      2.43 o 
  -1   0  15        4.47        5.47      1.42 o 
                                                 
